# Supplementary material for: Circulating tumour DNA analysis predicts relapse and improves risk stratification in primary refractory multiple myeloma
Source: Blood Cancer J. 2023 Feb 13;13(1):25. doi: 10.1038/s41408-023-00796-9 (PMC9925790; doi:10.1038/s41408-023-00796-9)
Supplement: Supplementary file 2 — Supplemental data 2 [file 41408_2023_796_MOESM2_ESM.xlsx]

## Sheet: TAS data
Patient 1
Removed from analysis due to secondary malignancy
Patient 2
Chromosome	Position	End Position	Cytoband	Reference Allele	Sample Allele	Variation Type	Gene Region	Gene Symbol	Transcript ID	Transcript Variant	Protein Variant	Variant Findings	Case Samples	Control Samples	Case Samples With Variant	Control Samples With Variant	P37_BM - Inferred Activity	P37_REBM - Inferred Activity	P37_Q - Inferred Activity	P37_C3D1 - Inferred Activity	P37_RELQ - Inferred Activity	P37_PB - Inferred Activity	P37_BM - Genotype	P37_REBM - Genotype	P37_Q - Genotype	P37_C3D1 - Genotype	P37_RELQ - Genotype	P37_PB - Genotype	Sample Genotype Quality	P37_BM - Compound Heterozygous	P37_REBM - Compound Heterozygous	P37_Q - Compound Heterozygous	P37_C3D1 - Compound Heterozygous	P37_RELQ - Compound Heterozygous	P37_PB - Compound Heterozygous	P37_BM - Call Quality	P37_REBM - Call Quality	P37_Q - Call Quality	P37_C3D1 - Call Quality	P37_RELQ - Call Quality	P37_PB - Call Quality	P37_BM - Read Depth	P37_REBM - Read Depth	P37_Q - Read Depth	P37_C3D1 - Read Depth	P37_RELQ - Read Depth	P37_PB - Read Depth	P37_BM - Allele Fraction	P37_REBM - Allele Fraction
7	140781611	140781611	q34	C	T	SNV	Exonic	BRAF	NM_001378473.1; NM_001378472.1; NM_001374244.1; ENST00000288602.11; NM_004333.6; NM_001378471.1; ENST00000646891.1; NM_001378469.1; NM_001378475.1; ENST00000644969.1; NM_001374258.1; NM_001378468.1; NM_001378470.1; NM_001378474.1; NM_001378467.1; NM_001354609.2	c.1331G>A; c.1241G>A; c.1397G>A; c.1133G>A; c.1517G>A; c.1406G>A; c.1286G>A; c.1295G>A	p.G432E; p.G466E; p.G444E; p.G378E; p.G506E; p.G429E; p.G414E; p.G469E	345	P37_BM;P37_REBM;P37_Q;-;P37_RELQ	-	4	0	loss	loss	loss		loss		Het	Het	Het		Het		-; -; -; -; -; -	Yes	Yes	No		Yes		200	116.3	200		200		4420	2357	1729		1578		29.48	0.81
12	25227334	25227334	p12.1	A	T	SNV	Exonic	KRAS	NM_033360.4; NM_001369786.1; ENST00000311936.8; NM_004985.5; ENST00000256078.9; NM_001369787.1	c.190T>A	p.Y64N	10	P37_BM;-;P37_Q;-;P37_RELQ	-	3	0	loss		loss		loss		Het		Het		Het		-; -; -; -; -; -	Yes		Yes		Yes		200		200		200		4455		1772		1965		6.94
12	25227269	25227269	p12.1	A	T	SNV	Exonic	KRAS	NM_033360.4; NM_001369786.1; ENST00000311936.8; NM_004985.5; ENST00000256078.9; NM_001369787.1	c.255T>A	p.N85K		P37_BM;-;P37_Q;-;P37_RELQ	-	3	0	normal		normal		normal		Het		Het		Het		-; -; -; -; -; -	No		No		No		200		200		200		2793		984		889		7.2
11	108295005	108295005	q22.3	A	G	SNV	Exonic	ATM	NM_001351834.2; NM_000051.4; ENST00000452508.6	c.4855A>G	p.R1619G	1	-;-;P37_Q;P37_C3D1;-	-	2	0			normal	normal					Het	Het			-; -; -; -; -; -			No	No					85.84	200					557	694
3	142556143	142556143	q23	G	A	SNV	Intronic	ATR	NM_001184.4; ENST00000661310.1; NM_001354579.2; ENST00000350721.9	c.2079-4C>T; c.1887-4C>T			-;-;P37_Q;-;-	-	1	0			normal						Het				-; -; -; -; -; -			No						81.61						562
16	50796424	50796425	q12.1	GA	AG	Substitution	Exonic; ncRNA	CYLD	NM_001378743.1; NM_001042412.3; NR_166071.1; NM_001378748.1; NM_001378753.1; NM_001378750.1; NM_001378747.1; ENST00000569418.5; NM_001378754.1; NM_015247.3; NM_001378751.1; NM_001042355.2; ENST00000398568.6; NM_001378755.1; NM_001378746.1; NM_001378744.1; NM_001378749.1; NM_001378752.1; NM_001378745.1	c.2112_2113delGAinsAG; n.2876_2877delGAinsAG; c.2778_2779delGAinsAG; c.2787_2788delGAinsAG; c.2748_2749delGAinsAG	p.R705G; p.R927G; p.R917G; p.R930G		-;-;P37_Q;-;-	-	1	0			normal						Het				-; -; -; -; -; -			No						200						1639
11	69641422	69641422	q13.3	A	T	SNV	Exonic	CCND1	NM_053056.3; ENST00000227507.3	c.109A>T	p.T37S	21	-;-;P37_Q;P37_C3D1;-	-	2	0			normal	normal					Het	Het			-; -; -; -; -; -			No	No					200	200					2263	1461
20	58854525	58854525	q13.32	T	C	SNV	Exonic; Intronic	GNAS	ENST00000313949.11; ENST00000306120.3; NM_001309861.2; ENST00000371075.7; NM_016592.4; NM_001309883.1; ENST00000493744.5; NM_001077490.2; ENST00000657090.1; NM_080425.3; ENST00000667293.1	c.-39+14585T>C; c.1070T>C; c.1260T>C; c.1073T>C; c.-39+12650T>C; c.10+13639T>C; c.*42+13639T>C	p.P420P; p.L357P; p.L358P		P37_BM;P37_REBM;P37_Q;-;-	-	3	0	loss	loss	loss				Het	Het	Het				-; -; -; -; -; -	Yes	Yes	Yes				200	200	78.08				5830	2592	2596				0.75	1.2
16	50776201	50776201	q12.1	G	T	SNV	Exonic; ncRNA	CYLD	NM_001378743.1; ENST00000566206.5; NM_001042412.3; NR_166071.1; NM_001378748.1; NM_001378753.1; NM_001378750.1; NM_001378747.1; ENST00000569418.5; NM_001378754.1; NM_015247.3; NM_001042355.2; NM_001378751.1; ENST00000398568.6; NM_001378755.1; NM_001378746.1; NM_001378744.1; NM_001378749.1; NM_001378752.1; NM_001378745.1	n.1200G>T; c.945G>T; c.936G>T; c.270G>T	p.R315S; p.R90S; p.R312S		-;-;P37_Q;P37_C3D1;-	-	2	0			normal	normal					Het	Het			-; -; -; -; -; -			No	No					144.49	98.43					2425	2497
17	7674888	7674888	p13.1	T	C	SNV	Exonic	TP53	NM_000546.6; NM_001126115.1; NM_001276761.2; NM_001126113.2; NM_001276699.2; ENST00000610538.4; NM_001126114.2; NM_001276760.2; ENST00000620739.4; NM_001126117.1; NM_001276696.2; NM_001276697.2; NM_001126116.1; NM_001276698.2; ENST00000420246.6; ENST00000610292.4; ENST00000413465.6; ENST00000269305.8; ENST00000619186.4; ENST00000622645.4; ENST00000617185.4; ENST00000504937.5; NM_001126118.1; NM_0…	c.166A>G; c.247A>G; c.526A>G; c.643A>G	p.S56G; p.S215G; p.S176G; p.S83G	166	-;-;-;-;P37_RELQ	-	1	0					loss						Het		-; -; -; -; -; -					Yes						115.99						477
4	1806058	1806058	p16.3	A	T	SNV	Exonic; ncRNA	FGFR3	NM_000142.5; NM_001354810.2; ENST00000352904.6; NM_022965.3; NM_001163213.1; NM_001354809.2; NR_148971.2; ENST00000481110.6	n.2270A>T; c.1850A>T; c.1844A>T; c.1847A>T; c.1508A>T	p.H617L; p.H616L; p.H615L; p.H503L		-;-;-;-;P37_RELQ	-	1	0					loss						Het		-; -; -; -; -; -					Yes						200						1144
3	142468003	142468003	q23	T		Deletion	Exonic	ATR	NM_001184.4; ENST00000661310.1; NM_001354579.2; ENST00000350721.9	c.6618delA; c.6426delA	p.K2206fs*3; p.K2142fs*3		P37_BM;-;-;P37_C3D1;P37_RELQ	-	3	0	loss			loss	loss		Het			Het	Het		-; -; -; -; -; -	Yes			Yes	Yes		96.59			200	200		7031			2431	2443		0.17
3	179199074	179199074	q26.32	T		Deletion	Exonic	PIK3CA	ENST00000643187.1; ENST00000263967.4; NM_006218.4	c.249delT	p.F83fs*17	2	P37_BM;-;-;P37_C3D1;-	-	2	0	loss			loss			Het			Het			-; -; -; -; -; -	Yes			Yes			200			200			3415			1116			0.56
12	25225628	25225628	p12.1	C	T	SNV	Exonic	KRAS	NM_033360.4; NM_001369786.1; ENST00000311936.8; NM_004985.5; ENST00000256078.9; NM_001369787.1	c.436G>A	p.A146T	1004	P37_BM;-;-;-;-	-	1	0	gain						Het						-; -; -; -; -; -	Yes						200						3185						21.76
14	102897369	102897369	q32.32	C	T	SNV	Exonic	TRAF3	NM_145725.3; NM_001199427.2; ENST00000351691.9; ENST00000539721.5; ENST00000392745.7; NM_145726.2; NM_003300.4; ENST00000560371.5	c.853C>T; c.679C>T; c.928C>T	p.R310*; p.R227*; p.R285*	13	P37_BM;-;-;-;-	-	1	0	loss						Het						-; -; -; -; -; -	Yes						200						2313						4.8
Patient 3
Chromosome	Position	End Position	Cytoband	Reference Allele	Sample Allele	Variation Type	Gene Region	Gene Symbol	Transcript ID	Transcript Variant	Protein Variant	Variant Findings	Case Samples	Control Samples	Case Samples With Variant	Control Samples With Variant	P38_BM - Inferred Activity	P38_Q - Inferred Activity	P38_C3D1 - Inferred Activity	P38_EOS - Inferred Activity	P38_PB - Inferred Activity	P38_BM - Genotype	P38_Q - Genotype	P38_C3D1 - Genotype	P38_EOS - Genotype	P38_PB - Genotype	Sample Genotype Quality	P38_BM - Compound Heterozygous	P38_Q - Compound Heterozygous	P38_C3D1 - Compound Heterozygous	P38_EOS - Compound Heterozygous	P38_PB - Compound Heterozygous	P38_BM - Call Quality	P38_Q - Call Quality	P38_C3D1 - Call Quality	P38_EOS - Call Quality	P38_PB - Call Quality	P38_BM - Read Depth	P38_Q - Read Depth	P38_C3D1 - Read Depth	P38_EOS - Read Depth	P38_PB - Read Depth	P38_BM - Allele Fraction	P38_Q - Allele Fraction	P38_C3D1 - Allele Fraction	P38_EOS - Allele Fraction	P38_BM - Allele Fraction	P38_Q - Allele Fraction	P38_C3D1 - Allele Fraction
20	58854525	58854525	q13.32	T	C	SNV	Exonic; Intronic	GNAS	ENST00000313949.11; ENST00000306120.3; NM_001309861.2; ENST00000371075.7; NM_016592.4; NM_001309883.1; ENST00000493744.5; NM_001077490.2; ENST00000657090.1; NM_080425.3; ENST00000667293.1	c.-39+14585T>C; c.1070T>C; c.1260T>C; c.1073T>C; c.-39+12650T>C; c.10+13639T>C; c.*42+13639T>C	p.P420P; p.L357P; p.L358P		-;P38_Q;P38_C3D1;P38_EOS	-	3	0		loss	loss	loss			Het	Het	Het		-; -; -; -; -		Yes	Yes	Yes			200	105.01	106.51			3569	2169	633			2.24	0.83	1.42	0	79.9456	18.0027
3	142555897	142555897	q23	A		Deletion	Exonic	ATR	NM_001184.4; ENST00000661310.1; NM_001354579.2; ENST00000350721.9	c.2129delT; c.2321delT	p.I774fs*5; p.I710fs*5	12	-;P38_Q;-;-	-	1	0		loss					Het				-; -; -; -; -		Yes					200					721					2.22			0	16.0062	0
20	58854512	58854513	q13.32		CCCTGACGC	Insertion	Exonic; Intronic	GNAS	ENST00000313949.11; ENST00000306120.3; NM_001309861.2; ENST00000371075.7; NM_016592.4; NM_001309883.1; ENST00000493744.5; NM_001077490.2; ENST00000657090.1; NM_080425.3; ENST00000667293.1	c.1247_1248insCCCTGACGC; c.*42+13626_*42+13627insCCCTGACGC; c.-39+12637_-39+12638insCCCTGACGC; c.1060_1061insCCCTGACGC; c.10+13626_10+13627insCCCTGACGC; c.1057_1058insCCCTGACGC; c.-39+14572_-39+14573insCCCTGACGC	p.Q352_H353insPLT; p.Q353_H354insPLT; p.P417_A418insDAP		-;P38_Q;-;-	-	1	0		loss					Het				-; -; -; -; -		Yes					200					3606					1.5			0	54.09	0
14	102905502	102905502	q32.32	T		Deletion	Exonic	TRAF3	NM_145725.3; NM_001199427.2; ENST00000351691.9; ENST00000539721.5; ENST00000392745.7; NM_145726.2; NM_003300.4; ENST00000560371.5	c.1176delT; c.1425delT; c.1350delT	p.F475fs*20; p.F392fs*20; p.F450fs*20	3	P38_BM;P38_Q;-;-	-	2	0	loss	loss				Het	Het				-; -; -; -; -	Yes	Yes				200	200				4031	1809				0.32	0.83			12.8992	15.0147	0
3	142467971	142467971	q23	C	T	SNV	Exonic	ATR	NM_001184.4; ENST00000661310.1; NM_001354579.2; ENST00000350721.9	c.6650G>A; c.6458G>A	p.R2153H; p.R2217H		-;-;-;P38_EOS	-	1	0				loss					Het		-; -; -; -; -				Yes					98.92					618					1.78	0	0	0
Patient 4
Chromosome	Position	End Position	Cytoband	Reference Allele	Sample Allele	Variation Type	Gene Region	Gene Symbol	Transcript ID	Transcript Variant	Protein Variant	Variant Findings	Case Samples	Control Samples	Case Samples With Variant	Control Samples With Variant	P39_BM - Inferred Activity	P39_Q - Inferred Activity	P39_C3D1 - Inferred Activity	P39_EOS - Inferred Activity	P39_PB - Inferred Activity	P39_BM - Genotype	P39_Q - Genotype	P39_C3D1 - Genotype	P39_EOS - Genotype	P39_PB - Genotype	Sample Genotype Quality	P39_BM - Compound Heterozygous	P39_Q - Compound Heterozygous	P39_C3D1 - Compound Heterozygous	P39_EOS - Compound Heterozygous	P39_PB - Compound Heterozygous	P39_BM - Call Quality	P39_Q - Call Quality	P39_C3D1 - Call Quality	P39_EOS - Call Quality	P39_PB - Call Quality	P39_BM - Read Depth	P39_Q - Read Depth	P39_C3D1 - Read Depth	P39_EOS - Read Depth	P39_PB - Read Depth	P39_BM - Allele Fraction	P39_Q - Allele Fraction	P39_C3D1 - Allele Fraction	P39_EOS - Allele Fraction	P39_BM - Allele Fraction	P39_Q - Allele Fraction	P39_C3D1 - Allele Fraction
5	138466839	138466839	q31.2	C		Deletion	Exonic	EGR1	NM_001964.3; ENST00000239938.5	c.390delC	p.I131fs*31	31	-;P39_Q;P39_C3D1;-	-	2	0		loss	loss				Het	Het			-; -; -; -; -		Yes	Yes				138.41	200				1958	2087				0.51	0.53		0	9.9858	11.0611
3	142461996	142461996	q23	C	T	SNV	Exonic	ATR	NM_001184.4; ENST00000661310.1; NM_001354579.2; ENST00000350721.9	c.7136G>A; c.6944G>A	p.W2315*; p.W2379*		-;-;-;P39_EOS	-	1	0				loss					Het		-; -; -; -; -				Yes					153.53					125					8	0	0	0
12	25227341	25227341	p12.1	T	G	SNV	Exonic	KRAS	NM_033360.4; NM_001369786.1; ENST00000311936.8; NM_004985.5; ENST00000256078.9; NM_001369787.1	c.183A>C	p.Q61H	1905	P39_BM;-;-;-	-	1	0	gain					Het					-; -; -; -; -	No					200					4504					6.26				281.95	0	0
1	114713908	114713908	p13.2	T	C	SNV	Exonic	NRAS	ENST00000369535.5; NM_002524.5	c.182A>G	p.Q61R	3262	P39_BM;-;-;-	-	1	0	gain					Het					-; -; -; -; -	No					200					2867					2.3				65.941	0	0
Patient 5
Chromosome	Position	End Position	Cytoband	Reference Allele	Sample Allele	Variation Type	Gene Region	Gene Symbol	Transcript ID	Transcript Variant	Protein Variant	Variant Findings	Case Samples	Control Samples	Case Samples With Variant	Control Samples With Variant	P40_BM - Inferred Activity	P40_BM_REL - Inferred Activity	P40_Q - Inferred Activity	P40_C3D1 - Inferred Activity	P40_Q_REL - Inferred Activity	P40_PB - Inferred Activity	P40_BM - Genotype	P40_BM_REL - Genotype	P40_Q - Genotype	P40_C3D1 - Genotype	P40_Q_REL - Genotype	P40_PB - Genotype	Sample Genotype Quality	P40_BM - Compound Heterozygous	P40_BM_REL - Compound Heterozygous	P40_Q - Compound Heterozygous	P40_C3D1 - Compound Heterozygous	P40_Q_REL - Compound Heterozygous	P40_PB - Compound Heterozygous	P40_BM - Call Quality	P40_BM_REL - Call Quality	P40_Q - Call Quality	P40_C3D1 - Call Quality	P40_Q_REL - Call Quality	P40_PB - Call Quality	P40_BM - Read Depth	P40_BM_REL - Read Depth	P40_Q - Read Depth	P40_C3D1 - Read Depth	P40_Q_REL - Read Depth	P40_PB - Read Depth	P40_BM - Allele Fraction	P40_BM_REL - Allele Fraction
5	138465960	138465962	q31.2	AGC		Deletion	Exonic	EGR1	NM_001964.3; ENST00000239938.5	c.199_201delAGC	p.S67del	32	P40_BM;P40_BM_REL;P40_Q;P40_C3D1;-	-	4	0	loss	loss	loss	loss			Het	Het	Het	Het			-; -; -; -; -; -	Yes	Yes	Yes	Yes			200	200	200	200			4259	3554	685	373			1.06	1.27
17	81512007	81512007	q25.3	G	C	SNV	Exonic; ncRNA	ACTG1	ENST00000644774.1; ENST00000575842.5; NM_001199954.2; ENST00000615544.4; NR_037688.3; NM_001614.5	c.259C>G; n.331C>G	p.H87D	31	-;-;P40_Q;-;-	-	1	0			loss						Het				-; -; -; -; -; -			Yes						200						1016
11	108243966	108243967	q22.3	GT		Deletion	Exonic	ATM	NM_001351834.2; NM_000051.4; ENST00000452508.6	c.510_511delGT	p.Y171fs*13	8	-;P40_BM_REL;P40_Q;-;P40_Q_REL	-	3	0		loss	loss		loss			Het	Het		Het		-; -; -; -; -; -		Yes	Yes		Yes			200	200		200			2129	484		655			13.53
13	48307361	48307362	q14.2	AG		Deletion	Exonic	RB1	ENST00000646097.1; ENST00000267163.5; ENST00000650461.1; NM_000321.3	c.219_220delAG	p.R73fs*?; p.R73fs*36	14	P40_BM;P40_BM_REL;P40_Q;P40_C3D1;P40_Q_REL	-	5	0	loss	loss	loss	loss	loss		Het	Het	Het	Het	Het		-; -; -; -; -; -	Yes	Yes	Yes	No	Yes		200	200	200	200	200		6746	6480	1877	1215	2840		0.16	0.15
14	102870308	102870308	q32.32	A	G	SNV	Exonic	TRAF3	NM_145725.3; NM_001199427.2; ENST00000351691.9; ENST00000539721.5; ENST00000392745.7; NM_145726.2; NM_003300.4; ENST00000560371.5	c.107A>G	p.Q36R		-;P40_BM_REL;-;P40_C3D1;-	-	2	0		normal		normal				Het		Het			-; -; -; -; -; -		No		No				115.42		127.99				5836		1078				0.84
6	10749627	10749627	p24.2	C	T	SNV	Exonic; Intronic	TMEM14B	ENST00000379542.10; ENST00000475942.5; ENST00000379530.7; ENST00000481240.5; NM_001127711.2; NM_001286488.1; ENST00000461342.5; NM_001286484.1; ENST00000467317.5; NM_030969.5; NM_001286489.1; NR_104454.1	c.29C>T; n.190+359C>T; c.67+359C>T	p.P10L		-;-;-;P40_C3D1;-	-	1	0				normal						Het			-; -; -; -; -; -				No						83.44						874
Patient 6
Chromosome	Position	End Position	Cytoband	Reference Allele	Sample Allele	Variation Type	Gene Region	Gene Symbol	Transcript ID	Transcript Variant	Protein Variant	Variant Findings	Case Samples	Control Samples	Case Samples With Variant	Control Samples With Variant	P41_BM - Inferred Activity	P41_Q - Inferred Activity	P41_C3D1 - Inferred Activity	P41_EOS - Inferred Activity	P41_PB - Inferred Activity	P41_BM - Genotype	P41_Q - Genotype	P41_C3D1 - Genotype	P41_EOS - Genotype	P41_PB - Genotype	Sample Genotype Quality	P41_BM - Compound Heterozygous	P41_Q - Compound Heterozygous	P41_C3D1 - Compound Heterozygous	P41_EOS - Compound Heterozygous	P41_PB - Compound Heterozygous	P41_BM - Call Quality	P41_Q - Call Quality	P41_C3D1 - Call Quality	P41_EOS - Call Quality	P41_PB - Call Quality	P41_BM - Read Depth	P41_Q - Read Depth	P41_C3D1 - Read Depth	P41_EOS - Read Depth	P41_PB - Read Depth	P41_BM - Allele Fraction	P41_Q - Allele Fraction	P41_C3D1 - Allele Fraction	P41_EOS - Allele Fraction	P41_BM - Allele Fraction	P41_Q - Allele Fraction	P41_C3D1 - Allele Fraction
12	25227341	25227341	p12.1	T	G	SNV	Exonic	KRAS	NM_033360.4; NM_001369786.1; ENST00000311936.8; NM_004985.5; ENST00000256078.9; NM_001369787.1	c.183A>C	p.Q61H	1905	P41_BM;P41_Q;-;-	-	2	0	gain	gain				Het	Het				-; -; -; -; -	No	Yes				200	200				4985	2676				41.56	4.93			2071.77	131.927	0
3	179201412	179201412	q26.32	A		Deletion	Exonic	PIK3CA	ENST00000643187.1; ENST00000263967.4; NM_006218.4	c.685delA	p.T229fs*11		P41_BM;P41_Q;-;-	-	2	0	loss	loss				Het	Het				-; -; -; -; -	Yes	Yes				200	200				2260	646				0.71	1.7			16.046	10.982	0
4	1806289	1806290	p16.3	GG	TT	Substitution	Exonic; Intronic; ncRNA	FGFR3	NM_000142.5; NM_001354810.2; ENST00000352904.6; NM_001163213.1; NM_022965.3; NM_001354809.2; NR_148971.2; ENST00000481110.6	c.1992_1993delGGinsTT; c.1998_1999delGGinsTT; n.2418_2419delGGinsTT; c.1995_1996delGGinsTT; c.1962+116_1962+117delGGinsTT; c.1656_1657delGGinsTT	p.E665_A666delinsDS; p.E666_A667delinsDS; p.E664_A665delinsDS; p.E552_A553delinsDS		-;P41_Q;-;-	-	1	0		loss					Het				-; -; -; -; -		Yes					200					1439					1.46			0	21.0094	0
11	108302974	108302974	q22.3	T		Deletion	Exonic	ATM	NM_001351834.2; NM_000051.4; ENST00000452508.6	c.5441delT	p.L1814fs*14	11	P41_BM;P41_Q;P41_C3D1;-	-	3	0	loss	loss	loss			Het	Het	Het			-; -; -; -; -	Yes	Yes	Yes			102.86	200	200			6883	2180	1736			0.17	0.69	0.63		11.7011	15.042	10.9368
6	106099360	106099360	q21	T	A	SNV	Exonic	PRDM1	ENST00000652320.1; NM_182907.3; NM_001198.4; ENST00000369089.3; ENST00000648754.1; ENST00000651185.1; ENST00000369091.6; ENST00000369096.9	c.364T>A; c.472T>A; c.514T>A; c.70T>A	p.W24R; p.W122R; p.W158R; p.W172R		-;-;P41_C3D1;-	-	1	0			loss					Het			-; -; -; -; -			Yes					142.06					961					1.25		0	0	12.0125
14	102905227	102905227	q32.32	C	T	SNV	Exonic	TRAF3	NM_145725.3; NM_001199427.2; ENST00000351691.9; ENST00000539721.5; ENST00000392745.7; NM_145726.2; NM_003300.4; ENST00000560371.5	c.901C>T; c.1150C>T; c.1075C>T	p.Q384*; p.Q359*; p.Q301*		-;-;P41_C3D1;-	-	1	0			loss					Het			-; -; -; -; -			Yes					104.48					562					1.78		0	0	10.0036
Patient 7
Chromosome	Position	End Position	Cytoband	Reference Allele	Sample Allele	Variation Type	Gene Region	Gene Symbol	Transcript ID	Transcript Variant	Protein Variant	Variant Findings	Case Samples	Control Samples	Case Samples With Variant	Control Samples With Variant	P42_BM - Inferred Activity	P42_Q - Inferred Activity	P42_C3D1 - Inferred Activity	P42_EOS - Inferred Activity	P42_Q_REL - Inferred Activity	P42_PB - Inferred Activity	P42_BM - Genotype	P42_Q - Genotype	P42_C3D1 - Genotype	P42_EOS - Genotype	P42_Q_REL - Genotype	P42_PB - Genotype	Sample Genotype Quality	P42_BM - Compound Heterozygous	P42_Q - Compound Heterozygous	P42_C3D1 - Compound Heterozygous	P42_EOS - Compound Heterozygous	P42_Q_REL - Compound Heterozygous	P42_PB - Compound Heterozygous	P42_BM - Call Quality	P42_Q - Call Quality	P42_C3D1 - Call Quality	P42_EOS - Call Quality	P42_Q_REL - Call Quality	P42_PB - Call Quality	P42_BM - Read Depth	P42_Q - Read Depth	P42_C3D1 - Read Depth	P42_EOS - Read Depth	P42_Q_REL - Read Depth	P42_PB - Read Depth	P42_BM - Allele Fraction	P42_Q - Allele Fraction
7	140734749	140734749	q34	G	C	SNV	Exonic; Intronic	BRAF	NM_001378473.1; NM_001378472.1; NM_001374244.1; ENST00000288602.11; NM_004333.6; NM_001378471.1; ENST00000646891.1; NM_001378469.1; NM_001378475.1; ENST00000644969.1; NM_001374258.1; NM_001378468.1; NM_001378470.1; NM_001378474.1; NM_001378467.1; NM_001354609.2	c.1993C>G; c.2083C>G; c.2127+5063C>G; c.2047C>G; c.2269C>G; c.2149C>G; c.1885C>G; c.2038C>G; c.2158C>G	p.L683V; p.L695V; p.L717V; p.L629V; p.L680V; p.L757V; p.L665V; p.L720V		-;P42_Q;-;-;-	-	1	0		gain						Het					-; -; -; -; -; -		No						200						943						2.97
5	138465960	138465962	q31.2	AGC		Deletion	Exonic	EGR1	NM_001964.3; ENST00000239938.5	c.199_201delAGC	p.S67del	32	P42_BM;P42_Q;P42_C3D1;P42_EOS;P42_Q_REL	-	5	0	loss	loss	loss	loss	loss		Het	Het	Het	Het	Het		-; -; -; -; -; -	Yes	Yes	Yes	Yes	Yes		200	200	200	200	200		6112	1709	1219	1905	857		1.26	0.99
1	114713908	114713908	p13.2	T	C	SNV	Exonic	NRAS	ENST00000369535.5; NM_002524.5	c.182A>G	p.Q61R	3262	P42_BM;P42_Q;-;-;-	-	2	0	gain	gain					Het	Het					-; -; -; -; -; -	No	No					200	143.75					2060	2959					26.26	0.68
3	142555897	142555897	q23	A	T	SNV	Exonic	ATR	NM_001184.4; ENST00000661310.1; NM_001354579.2; ENST00000350721.9	c.2321T>A; c.2129T>A	p.I774K; p.I710K		-;P42_Q;-;P42_EOS;-	-	2	0		normal		normal				Het		Het			-; -; -; -; -; -		No		No				200		200				1650		1252				0.67
3	142485287	142485287	q23	A		Deletion	Intronic	ATR	NM_001184.4; ENST00000661310.1; NM_001354579.2; ENST00000350721.9	c.6079-5delT; c.5887-5delT		2	-;P42_Q;P42_C3D1;-;-	-	2	0		normal	normal					Het	Het				-; -; -; -; -; -		No	No					200	200					4455	2873					0.56
14	102905502	102905502	q32.32	T		Deletion	Exonic	TRAF3	NM_145725.3; NM_001199427.2; ENST00000351691.9; ENST00000539721.5; ENST00000392745.7; NM_145726.2; NM_003300.4; ENST00000560371.5	c.1176delT; c.1425delT; c.1350delT	p.F475fs*20; p.F392fs*20; p.F450fs*20	3	-;P42_Q;P42_C3D1;-;-	-	2	0		loss	loss					Het	Het				-; -; -; -; -; -		Yes	Yes					110.68	200					3130	1778					0.32
7	140924610	140924610	q34	C	G	SNV	Exonic; Promoter	BRAF	NM_001378473.1; NM_001374244.1; NM_001378472.1; ENST00000288602.11; NM_004333.6; NM_001378471.1; ENST00000646891.1; NM_001378469.1; NM_001378475.1; ENST00000644969.1; ENST00000469930.2; NM_001374258.1; NM_001378468.1; NM_001378470.1; NM_001378474.1; NM_001354609.2; NM_001378467.1	c.94G>C; c.-443G>C	p.G32R	39	-;-;P42_C3D1;-;P42_Q_REL	-	2	0			normal		normal				Het		Het		-; -; -; -; -; -			No		No				200		200				286		286
11	108295005	108295005	q22.3	A	G	SNV	Exonic	ATM	NM_001351834.2; NM_000051.4; ENST00000452508.6	c.4855A>G	p.R1619G	1	-;-;P42_C3D1;P42_EOS;P42_Q_REL	-	3	0			normal	normal	normal				Het	Het	Het		-; -; -; -; -; -			No	No	No				200	200	200				910	1240	635
3	142566152	142566152	q23	A	T	SNV	Exonic	ATR	NM_001184.4; ENST00000661310.1; NM_001354579.2; ENST00000350721.9	c.261T>A	p.S87R		-;-;P42_C3D1;P42_EOS;P42_Q_REL	-	3	0			normal	normal	normal				Het	Het	Het		-; -; -; -; -; -			No	No	No				86.38	200	126.24				1056	1383	675
16	50779816	50779816	q12.1	T	A	SNV	Exonic; ncRNA	CYLD	NM_001378743.1; NM_001378753.1; NM_001042412.3; NR_166071.1; NM_001378748.1; ENST00000566206.5; NM_001378750.1; NM_001378747.1; ENST00000569418.5; NM_001378754.1; NM_015247.3; NM_001378751.1; NM_001042355.2; ENST00000398568.6; NM_001378755.1; NM_001378746.1; NM_001378744.1; NM_001378749.1; NM_001378752.1; NM_001378745.1	n.1545T>A; c.615T>A; c.1281T>A; c.1251T>A; c.1290T>A	p.N430K; p.N417K; p.N427K; p.N205K		-;-;-;P42_EOS;P42_Q_REL	-	2	0				normal	normal					Het	Het		-; -; -; -; -; -				No	No					127.52	131.11					3555	1572
11	69641422	69641422	q13.3	A	T	SNV	Exonic	CCND1	NM_053056.3; ENST00000227507.3	c.109A>T	p.T37S	21	-;-;-;P42_EOS;P42_Q_REL	-	2	0				normal	normal					Het	Het		-; -; -; -; -; -				No	No					200	200					3890	1789
4	1804460	1804460	p16.3	C		Deletion	Exonic; Intronic; ncRNA	FGFR3	NM_000142.5; NM_001354810.2; NM_001163213.1; ENST00000352904.6; NM_022965.3; NM_001354809.2; NR_148971.2; ENST00000481110.6	c.931-364delC; c.1212delC; c.1206delC; n.1632delC	p.K405fs*29; p.K403fs*29; p.K403fs*30	2	-;-;-;P42_EOS;P42_Q_REL	-	2	0				loss	loss					Het	Hom		-; -; -; -; -; -				Yes	No					200	200					3413	1382
11	108302974	108302974	q22.3	T		Deletion	Exonic	ATM	NM_001351834.2; NM_000051.4; ENST00000452508.6	c.5441delT	p.L1814fs*14	11	-;-;P42_C3D1;P42_EOS;P42_Q_REL	-	3	0			loss	loss	loss				Het	Het	Het		-; -; -; -; -; -			Yes	Yes	Yes				200	200	200				2869	3506	1793
3	142556143	142556143	q23	G	A	SNV	Intronic	ATR	NM_001184.4; ENST00000661310.1; NM_001354579.2; ENST00000350721.9	c.2079-4C>T; c.1887-4C>T			-;-;P42_C3D1;P42_EOS;-	-	2	0			normal	normal					Het	Het			-; -; -; -; -; -			No	No					200	200					666	813
3	142493284	142493284	q23	G	A	SNV	Exonic	ATR	NM_001184.4; ENST00000661310.1; NM_001354579.2; ENST00000350721.9	c.5734C>T; c.5926C>T	p.L1912F; p.L1976F		-;-;-;P42_EOS;-	-	1	0				loss						Het			-; -; -; -; -; -				Yes						200						1754
1	117623503	117623503	p12	G	A	SNV	Exonic	TENT5C	NM_017709.4; ENST00000369448.4	c.635G>A	p.G212E		-;-;P42_C3D1;-;-	-	1	0			normal						Het				-; -; -; -; -; -			No						156.54						1288
1	114709603	114709603	p13.2	A	G	SNV	Exonic	NRAS	ENST00000369535.5; NM_002524.5	c.416T>C	p.I139T		-;-;P42_C3D1;-;-	-	1	0			normal						Het				-; -; -; -; -; -			No						82.37						1261
6	106105013	106105013	q21	A	G	SNV	Exonic	PRDM1	ENST00000369089.3; NM_182907.3; ENST00000652320.1; NM_001198.4; ENST00000648754.1; ENST00000651185.1; ENST00000369091.6; ENST00000369096.9	c.853A>G; c.451A>G; c.745A>G; c.895A>G	p.R299G; p.R151G; p.R249G; p.R285G		-;-;P42_C3D1;-;-	-	1	0			normal						Het				-; -; -; -; -; -			No						77.76						1290
Patient 8
Chromosome	Position	End Position	Cytoband	Reference Allele	Sample Allele	Variation Type	Gene Region	Gene Symbol	Transcript ID	Transcript Variant	Protein Variant	Variant Findings	Case Samples	Control Samples	Case Samples With Variant	Control Samples With Variant	P43_BM - Inferred Activity	P43_Q - Inferred Activity	P43_C3D1 - Inferred Activity	P43_EOS - Inferred Activity	P43_PB - Inferred Activity	P43_BM - Genotype	P43_Q - Genotype	P43_C3D1 - Genotype	P43_EOS - Genotype	P43_PB - Genotype	Sample Genotype Quality	P43_BM - Compound Heterozygous	P43_Q - Compound Heterozygous	P43_C3D1 - Compound Heterozygous	P43_EOS - Compound Heterozygous	P43_PB - Compound Heterozygous	P43_BM - Call Quality	P43_Q - Call Quality	P43_C3D1 - Call Quality	P43_EOS - Call Quality	P43_PB - Call Quality	P43_BM - Read Depth	P43_Q - Read Depth	P43_C3D1 - Read Depth	P43_EOS - Read Depth	P43_PB - Read Depth	P43_BM - Allele Fraction	P43_Q - Allele Fraction	P43_C3D1 - Allele Fraction	P43_EOS - Allele Fraction	P43_BM - Allele Fraction	P43_Q - Allele Fraction	P43_C3D1 - Allele Fraction
3	142468003	142468003	q23	T		Deletion	Exonic	ATR	NM_001184.4; ENST00000661310.1; NM_001354579.2; ENST00000350721.9	c.6618delA; c.6426delA	p.K2206fs*3; p.K2142fs*3		P43_BM;-;P43_C3D1;P43_EOS	-	3	0	loss		loss	loss		Het		Het	Het		-; -; -; -; -	Yes		Yes	Yes		78.87		146.12	200		10808		2124	2789		0.1		0.47	0.54	10.808	0	9.9828
20	58854552	58854552	q13.32	C	T	SNV	Exonic; Intronic	GNAS	ENST00000313949.11; ENST00000306120.3; NM_001309861.2; ENST00000371075.7; NM_016592.4; NM_001309883.1; ENST00000493744.5; NM_001077490.2; ENST00000657090.1; NM_080425.3; ENST00000667293.1	c.1287C>T; c.1097C>T; c.10+13666C>T; c.-39+14612C>T; c.1100C>T; c.*42+13666C>T; c.-39+12677C>T	p.P367L; p.P366L; p.P429P	1	P43_BM;-;-;-	-	1	0	loss					Het					-; -; -; -; -	Yes					200					5104					6.56				334.822	0	0
12	25227341	25227341	p12.1	T	G	SNV	Exonic	KRAS	NM_033360.4; NM_001369786.1; ENST00000311936.8; NM_004985.5; ENST00000256078.9; NM_001369787.1	c.183A>C	p.Q61H	1905	P43_BM;-;-;-	-	1	0	gain					Het					-; -; -; -; -	Yes					200					5097					3.41				173.808	0	0
Patient 9
Chromosome	Position	End Position	Cytoband	Reference Allele	Sample Allele	Variation Type	Gene Region	Gene Symbol	Transcript ID	Transcript Variant	Protein Variant	Variant Findings	Case Samples	Control Samples	Case Samples With Variant	Control Samples With Variant	P44_BM - Inferred Activity	P44_Q - Inferred Activity	P44_C3D1 - Inferred Activity	P44_EOS - Inferred Activity	P44_PB - Inferred Activity	P44_BM - Genotype	P44_Q - Genotype	P44_C3D1 - Genotype	P44_EOS - Genotype	P44_PB - Genotype	Sample Genotype Quality	P44_BM - Compound Heterozygous	P44_Q - Compound Heterozygous	P44_C3D1 - Compound Heterozygous	P44_EOS - Compound Heterozygous	P44_PB - Compound Heterozygous	P44_BM - Call Quality	P44_Q - Call Quality	P44_C3D1 - Call Quality	P44_EOS - Call Quality	P44_PB - Call Quality	P44_BM - Read Depth	P44_Q - Read Depth	P44_C3D1 - Read Depth	P44_EOS - Read Depth	P44_PB - Read Depth	P44_BM - Allele Fraction	P44_Q - Allele Fraction	P44_C3D1 - Allele Fraction	P44_EOS - Allele Fraction	P44_BM - Allele Fraction	P44_Q - Allele Fraction	P44_C3D1 - Allele Fraction
11	108292777	108292777	q22.3	T	A	SNV	Exonic	ATM	NM_001351834.2; NM_000051.4; ENST00000452508.6	c.4595T>A	p.V1532E		-;-;P44_C3D1;P44_EOS	-	2	0			gain	gain				Het	Het		-; -; -; -; -			No	No				93.96	156.54				1634	1696				0.55	0.94	0	0	8.987
3	142496474	142496474	q23	T	A	SNV	Exonic	ATR	NM_001184.4; ENST00000661310.1; NM_001354579.2; ENST00000350721.9	c.5785A>T; c.5593A>T	p.R1929W; p.R1865W		-;-;P44_C3D1;-	-	1	0			loss					Het			-; -; -; -; -			Yes					200					229					5.68		0	0	13.0072
5	138466839	138466839	q31.2	C		Deletion	Exonic	EGR1	NM_001964.3; ENST00000239938.5	c.390delC	p.I131fs*31	31	P44_BM;-;P44_C3D1;-	-	2	0	loss		loss			Het		Het			-; -; -; -; -	Yes		Yes			200		200			5902		1944			0.27		0.62		15.9354	0	12.0528
Patient 10
Chromosome	Position	End Position	Cytoband	Reference Allele	Sample Allele	Variation Type	Gene Region	Gene Symbol	Transcript ID	Transcript Variant	Protein Variant	Variant Findings	Case Samples	Control Samples	Case Samples With Variant	Control Samples With Variant	P45_BM - Inferred Activity	P45_Q - Inferred Activity	P45_C3D1 - Inferred Activity	P45_EOS - Inferred Activity	P45_PB - Inferred Activity	P45_BM - Genotype	P45_Q - Genotype	P45_C3D1 - Genotype	P45_EOS - Genotype	P45_PB - Genotype	Sample Genotype Quality	P45_BM - Compound Heterozygous	P45_Q - Compound Heterozygous	P45_C3D1 - Compound Heterozygous	P45_EOS - Compound Heterozygous	P45_PB - Compound Heterozygous	P45_BM - Call Quality	P45_Q - Call Quality	P45_C3D1 - Call Quality	P45_EOS - Call Quality	P45_PB - Call Quality	P45_BM - Read Depth	P45_Q - Read Depth	P45_C3D1 - Read Depth	P45_EOS - Read Depth	P45_PB - Read Depth	P45_BM - Allele Fraction	P45_Q - Allele Fraction	P45_C3D1 - Allele Fraction	P45_EOS - Allele Fraction	P45_BM - Allele Fraction	P45_Q - Allele Fraction	P45_C3D1 - Allele Fraction
13	48459709	48459709	q14.2	G	T	SNV	Exonic	RB1	ENST00000267163.5; ENST00000650461.1; NM_000321.3	c.1982G>T	p.R661L	1	-;-;-;P45_EOS	-	1	0				loss					Het		-; -; -; -; -				Yes					200					738					1.49	0	0	0
16	50750002	50750002	q12.1	G	A	SNV	Exonic; ncRNA; 5'UTR	CYLD	NM_001378743.1; ENST00000566206.5; NM_001042412.3; NR_166071.1; NM_001378748.1; NM_001378753.1; NM_001378750.1; NM_001378747.1; ENST00000569418.5; NM_001378754.1; NM_015247.3; NM_001378751.1; NM_001042355.2; ENST00000398568.6; NM_001378755.1; NM_001378746.1; NM_001378744.1; NM_001378749.1; NM_001378752.1; NM_001378745.1	c.-359G>A; c.304G>A; n.568G>A	p.A102T		-;-;P45_C3D1;P45_EOS	-	2	0			loss	loss				Het	Het		-; -; -; -; -			Yes	Yes				200	153.53				2578	2267				1.09	0.75	0	0	28.1002
3	142559365	142559365	q23	A		Deletion	Exonic	ATR	NM_001184.4; ENST00000661310.1; NM_001354579.2; ENST00000350721.9	c.1426delT; c.1618delT	p.Y540fs*12; p.Y476fs*12		P45_BM;-;-;P45_EOS	-	2	0	loss			loss		Het			Het		-; -; -; -; -	Yes			Yes		84.94			200		7296			2304		0.14			0.52	10.2144	0	0
3	142467934	142467934	q23	C	T	SNV	Exonic	ATR	NM_001184.4; ENST00000661310.1; NM_001354579.2; ENST00000350721.9	c.6495G>A; c.6687G>A	p.P2229P; p.P2165P		-;-;P45_C3D1;-	-	1	0			loss					Het			-; -; -; -; -			Yes					77.98					576					1.74		0	0	10.0224
3	142499683	142499683	q23	A	T	SNV	Exonic	ATR	NM_001184.4; ENST00000661310.1; NM_001354579.2; ENST00000350721.9	c.5132T>A; c.5324T>A	p.V1711E; p.V1775E		-;-;P45_C3D1;-	-	1	0			loss					Het			-; -; -; -; -			Yes					200					1686					1.01		0	0	17.0286
6	106088337	106088337	q21	A	T	SNV	Exonic	PRDM1	ENST00000652320.1; NM_001198.4; ENST00000648754.1; ENST00000651185.1; ENST00000369091.6; ENST00000369096.9	c.71A>T; c.221A>T; c.179A>T	p.Y24F; p.Y60F; p.Y74F		-;-;P45_C3D1;-	-	1	0			loss					Het			-; -; -; -; -			Yes					200					2202					1		0	0	22.02
11	108302974	108302974	q22.3	T		Deletion	Exonic	ATM	NM_001351834.2; NM_000051.4; ENST00000452508.6	c.5441delT	p.L1814fs*14	11	P45_BM;P45_Q;P45_C3D1;-	-	3	0	loss	loss	loss			Het	Het	Het			-; -; -; -; -	Yes	Yes	Yes			135.07	200	200			6534	1782	2054			0.21	0.84	0.58		13.7214	14.9688	11.9132
3	142555897	142555897	q23	A		Deletion	Exonic	ATR	NM_001184.4; ENST00000661310.1; NM_001354579.2; ENST00000350721.9	c.2129delT; c.2321delT	p.I774fs*5; p.I710fs*5	12	-;P45_Q;-;-	-	1	0		loss					Het				-; -; -; -; -		Yes					200					766					1.31			0	10.0346	0
16	50750098	50750098	q12.1	C	T	SNV	Exonic; ncRNA; 5'UTR	CYLD	NM_001378743.1; ENST00000566206.5; NM_001042412.3; NR_166071.1; NM_001378748.1; NM_001378753.1; NM_001378750.1; NM_001378747.1; ENST00000569418.5; NM_001378754.1; NM_015247.3; NM_001378751.1; NM_001042355.2; ENST00000398568.6; NM_001378755.1; NM_001378746.1; NM_001378744.1; NM_001378749.1; NM_001378752.1; NM_001378745.1	c.-263C>T; n.664C>T; c.400C>T	p.Q134*	1	P45_BM;-;-;-	-	1	0	loss					Het					-; -; -; -; -	Yes					200					2448					5.07				124.114	0	0
1	117623693	117623693	p12	C	A	SNV	Exonic	TENT5C	NM_017709.4; ENST00000369448.4	c.825C>A	p.F275L	1	P45_BM;-;-;-	-	1	0	normal					Het					-; -; -; -; -	No					200					2164					5.18				112.095	0	0
Patient 11
Chromosome	Position	End Position	Cytoband	Reference Allele	Sample Allele	Variation Type	Gene Region	Gene Symbol	Transcript ID	Transcript Variant	Protein Variant	Variant Findings	Case Samples	Control Samples	Case Samples With Variant	Control Samples With Variant	P46_BM - Inferred Activity	P46_BM_REL - Inferred Activity	P46_Q - Inferred Activity	P46_REL - Inferred Activity	P46_PB - Inferred Activity	P46_BM - Genotype	P46_BM_REL - Genotype	P46_Q - Genotype	P46_REL - Genotype	P46_PB - Genotype	Sample Genotype Quality	P46_BM - Compound Heterozygous	P46_BM_REL - Compound Heterozygous	P46_Q - Compound Heterozygous	P46_REL - Compound Heterozygous	P46_PB - Compound Heterozygous	P46_BM - Call Quality	P46_BM_REL - Call Quality	P46_Q - Call Quality	P46_REL - Call Quality	P46_PB - Call Quality	P46_BM - Read Depth	P46_BM_REL - Read Depth	P46_Q - Read Depth	P46_REL - Read Depth	P46_PB - Read Depth	P46_BM - Allele Fraction	P46_BM_REL - Allele Fraction	P46_Q - Allele Fraction	P46_REL - Allele Fraction	P46_BM - Allele Fraction	P46_BM_REL - Allele Fraction	P46_Q - Allele Fraction
3	142498715	142498715	q23	T		Deletion	Exonic	ATR	NM_001184.4; ENST00000661310.1; NM_001354579.2; ENST00000350721.9	c.5440delA; c.5248delA	p.R1750fs*10; p.R1814fs*10	9	P46_BM;P46_BM_REL;P46_Q;P46_REL	-	4	0	loss	loss	loss	loss		Het	Het	Het	Het		-; -; -; -; -	Yes	Yes	Yes	Yes		200	200	200	200		6767	3800	726	2986		0.43	0.37	2.07	1.27	29.0981	14.06	15.0282
13	48307362	48307363	q14.2		AG	Insertion	Exonic	RB1	ENST00000646097.1; ENST00000267163.5; ENST00000650461.1; NM_000321.3	c.219_220dupAG	p.A74fs*4	17	P46_BM;-;P46_Q;P46_REL	-	3	0	loss		loss	loss		Het		Het	Het		-; -; -; -; -	Yes		Yes	Yes		200		200	200		8027		688	5254		0.14		0.58	0.19	11.2378	0	3.9904
13	72778280	72778280	q21.33	T		Deletion	Exonic	DIS3	NM_001128226.3; ENST00000377780.8; NM_014953.5; NM_001322349.2; ENST00000545453.5; NM_001322348.2; ENST00000377767.9	c.487delA; c.397delA; c.118delA; c.1delA	p.M133fs*12; p.M1fs*12; p.M40fs*12; p.M163fs*12	3	P46_BM;P46_BM_REL;-;P46_REL	-	3	0	loss	loss		loss		Het	Het		Het		-; -; -; -; -	Yes	Yes		Yes		200	200		200		6067	4161		3583		0.56	0.62		0.84	33.9752	25.7982	0
13	72778286	72778286	q21.33	T		Deletion	Exonic; 5'UTR	DIS3	NM_001128226.3; ENST00000377780.8; NM_014953.5; NM_001322349.2; ENST00000545453.5; NM_001322348.2; ENST00000377767.9	c.487delA; c.397delA; c.118delA; c.1delA	p.M133fs*12; p.M1fs*12; p.M40fs*12; p.M163fs*12	3	P46_BM;P46_BM_REL;-;P46_REL	-	3	0	loss	loss		loss		Het	Het		Het		-; -; -; -; -	Yes	Yes		Yes		200	200		200		6067	4161		3583		0.56	0.62		0.84	33.9752	25.7982	0
16	50792660	50792660	q12.1	A		Deletion	Exonic; ncRNA	CYLD	NM_001378743.1; NR_166071.1; NM_001042412.3; ENST00000566206.5; NM_001378748.1; NM_001378753.1; NM_001378750.1; NM_001378747.1; ENST00000569418.5; NM_001378754.1; NM_015247.3; NM_001378751.1; NM_001042355.2; ENST00000398568.6; NM_001378746.1; NM_001378755.1; NM_001378744.1; NM_001378749.1; NM_001378752.1; NM_001378745.1	c.2305delA; c.2296delA; n.2394delA; c.2266delA; c.1630delA	p.I766fs*7; p.I544fs*7; p.I756fs*7; p.I769fs*7	17	P46_BM;P46_BM_REL;-;P46_REL	-	3	0	loss	loss		loss		Het	Het		Het		-; -; -; -; -	Yes	Yes		Yes		139.91	200		200		4174	3875		2331		0.31	0.67		0.56	12.9394	25.9625	0
1	114713907	114713907	p13.2	T	A	SNV	Exonic	NRAS	ENST00000369535.5; NM_002524.5	c.183A>T	p.Q61H	936	P46_BM;-;-;P46_REL	-	2	0	gain			gain		Het			Het		-; -; -; -; -	No			Yes		200			156.54		2189			2648		2.65			0.53	58.0085	0	0
5	138466839	138466839	q31.2	C		Deletion	Exonic	EGR1	NM_001964.3; ENST00000239938.5	c.390delC	p.I131fs*31	31	P46_BM;P46_BM_REL;-;P46_REL	-	3	0	loss	loss		loss		Het	Het		Het		-; -; -; -; -	Yes	Yes		Yes		78.76	200		140.74		6188	3117		3352		0.16	0.51		0.33	9.9008	15.8967	0
Patient 12
Chromosome	Position	End Position	Cytoband	Reference Allele	Sample Allele	Variation Type	Gene Region	Gene Symbol	Transcript ID	Transcript Variant	Protein Variant	Variant Findings	Case Samples	Control Samples	Case Samples With Variant	Control Samples With Variant	P47_BM - Inferred Activity	P47_Q - Inferred Activity	P47_C3D1 - Inferred Activity	P47_REL - Inferred Activity	P47_PB - Inferred Activity	P47_BM - Genotype	P47_Q - Genotype	P47_C3D1 - Genotype	P47_REL - Genotype	P47_PB - Genotype	Sample Genotype Quality	P47_BM - Compound Heterozygous	P47_Q - Compound Heterozygous	P47_C3D1 - Compound Heterozygous	P47_REL - Compound Heterozygous	P47_PB - Compound Heterozygous	P47_BM - Call Quality	P47_Q - Call Quality	P47_C3D1 - Call Quality	P47_REL - Call Quality	P47_PB - Call Quality	P47_BM - Read Depth	P47_Q - Read Depth	P47_C3D1 - Read Depth	P47_REL - Read Depth	P47_PB - Read Depth	P47_BM - Allele Fraction	P47_Q - Allele Fraction	P47_C3D1 - Allele Fraction	P47_REL - Allele Fraction	P47_BM - Allele Fraction	P47_Q - Allele Fraction	P47_C3D1 - Allele Fraction
16	50749705	50749705	q12.1	T	C	SNV	Exonic; ncRNA; 5'UTR	CYLD	NM_001378743.1; ENST00000566206.5; NM_001042412.3; NR_166071.1; NM_001378748.1; NM_001378753.1; NM_001378750.1; NM_001378747.1; ENST00000569418.5; NM_001378754.1; NM_015247.3; NM_001378751.1; NM_001042355.2; ENST00000398568.6; NM_001378755.1; NM_001378746.1; NM_001378744.1; NM_001378749.1; NM_001378752.1; NM_001378745.1	c.-656T>C; n.271T>C; c.7T>C	p.S3P		-;-;-;P47_REL	-	1	0				loss					Het		-; -; -; -; -				Yes					132.75					1833					1.2	0	0	0
3	142519668	142519668	q23	C	T	SNV	Splice Site	ATR	NM_001184.4; ENST00000661310.1; NM_001354579.2; ENST00000350721.9	c.4190+1G>A; c.4382+1G>A			-;-;-;P47_REL	-	1	0				loss					Het		-; -; -; -; -				Yes					200					2640					1.06	0	0	0
6	106104926	106104927	q21	TT		Deletion	Exonic	PRDM1	ENST00000369089.3; NM_182907.3; ENST00000652320.1; NM_001198.4; ENST00000648754.1; ENST00000651185.1; ENST00000369091.6; ENST00000369096.9	c.766_767delTT; c.808_809delTT; c.658_659delTT; c.364_365delTT	p.L220fs*14; p.L122fs*14; p.L256fs*14; p.L270fs*14		-;P47_Q;-;P47_REL	-	2	0		loss		loss			Het		Het		-; -; -; -; -		Yes		Yes			200		200			744		2239			0.67		0.89	0	4.9848	0
3	142498715	142498715	q23	T		Deletion	Exonic	ATR	NM_001184.4; ENST00000661310.1; NM_001354579.2; ENST00000350721.9	c.5440delA; c.5248delA	p.R1750fs*10; p.R1814fs*10	9	P47_BM;P47_Q;P47_C3D1;P47_REL	-	4	0	loss	loss	loss	loss		Het	Het	Het	Het		-; -; -; -; -	Yes	Yes	Yes	Yes		200	200	200	200		5898	2564	2663	9798		0.64	1.17	0.9	0.56	37.7472	29.9988	23.967
11	108302974	108302974	q22.3	T		Deletion	Exonic	ATM	NM_001351834.2; NM_000051.4; ENST00000452508.6	c.5441delT	p.L1814fs*14	11	P47_BM;P47_Q;P47_C3D1;P47_REL	-	4	0	loss	loss	loss	loss		Het	Het	Het	Het		-; -; -; -; -	Yes	Yes	Yes	Yes		200	146.12	200	200		5511	2356	2423	8963		0.31	0.42	0.54	0.27	17.0841	9.8952	13.0842
3	142555897	142555897	q23	A		Deletion	Exonic	ATR	NM_001184.4; ENST00000661310.1; NM_001354579.2; ENST00000350721.9	c.2129delT; c.2321delT	p.I774fs*5; p.I710fs*5	12	-;P47_Q;-;-	-	1	0		loss					Het				-; -; -; -; -		Yes					200					944					1.27			0	11.9888	0
1	114713908	114713908	p13.2	T	C	SNV	Exonic	NRAS	ENST00000369535.5; NM_002524.5	c.182A>G	p.Q61R	3262	P47_BM;-;-;-	-	1	0	gain					Het					-; -; -; -; -	No					200					3143					1.3				40.859	0	0
Patient 13
Chromosome	Position	End Position	Cytoband	Reference Allele	Sample Allele	Variation Type	Gene Region	Gene Symbol	Transcript ID	Transcript Variant	Protein Variant	Variant Findings	Case Samples	Control Samples	Case Samples With Variant	Control Samples With Variant	P48_BM - Inferred Activity	P48_Q - Inferred Activity	P48_C3D1 - Inferred Activity	P48_EOS - Inferred Activity	P48_PB - Inferred Activity	P48_BM - Genotype	P48_Q - Genotype	P48_C3D1 - Genotype	P48_EOS - Genotype	P48_PB - Genotype	Sample Genotype Quality	P48_BM - Compound Heterozygous	P48_Q - Compound Heterozygous	P48_C3D1 - Compound Heterozygous	P48_EOS - Compound Heterozygous	P48_PB - Compound Heterozygous	P48_BM - Call Quality	P48_Q - Call Quality	P48_C3D1 - Call Quality	P48_EOS - Call Quality	P48_PB - Call Quality	P48_BM - Read Depth	P48_Q - Read Depth	P48_C3D1 - Read Depth	P48_EOS - Read Depth	P48_PB - Read Depth	P48_BM - Allele Fraction	P48_Q - Allele Fraction	P48_C3D1 - Allele Fraction	P48_EOS - Allele Fraction	P48_BM - Allele Fraction	P48_Q - Allele Fraction	P48_C3D1 - Allele Fraction
3	142498715	142498715	q23	T		Deletion	Exonic	ATR	NM_001184.4; ENST00000661310.1; NM_001354579.2; ENST00000350721.9	c.5440delA; c.5248delA	p.R1750fs*10; p.R1814fs*10	9	-;P48_Q;-;P48_EOS	-	2	0		loss		loss			Het		Het		-; -; -; -; -		Yes		Yes			200		200			2715		1362			1.33		1.03	0	36.1095	0
13	48465060	48465061	q14.2	GG	TT	Substitution	Exonic	RB1	ENST00000267163.5; ENST00000650461.1; NM_000321.3	c.2274_2275delGGinsTT	p.V759F		P48_BM;-;-;-	-	1	0	loss					Het					-; -; -; -; -	Yes					200					3266					1.01				32.9866	0	0
17	81512032	81512032	q25.3	G	C	SNV	Exonic; ncRNA	ACTG1	ENST00000644774.1; ENST00000575842.5; NM_001199954.2; ENST00000615544.4; NR_037688.3; NM_001614.5	c.234C>G; n.306C>G	p.N78K	32	P48_BM;-;-;-	-	1	0	loss					Het					-; -; -; -; -	Yes					200					6126					21.01				1287.07	0	0
17	81512072	81512072	q25.3	A	C	SNV	Exonic; ncRNA	ACTG1	ENST00000644774.1; ENST00000575842.5; NM_001199954.2; ENST00000615544.4; NR_037688.3; NM_001614.5	c.194T>G; n.266T>G	p.L65R	32	P48_BM;-;-;-	-	1	0	loss					Het					-; -; -; -; -	Yes					200					5864					19.61				1149.93	0	0
Patient 14
Chromosome	Position	End Position	Cytoband	Reference Allele	Sample Allele	Variation Type	Gene Region	Gene Symbol	Transcript ID	Transcript Variant	Protein Variant	Variant Findings	Case Samples	Control Samples	Case Samples With Variant	Control Samples With Variant	P49_BM - Inferred Activity	P49_Q - Inferred Activity	P49_C3D1 - Inferred Activity	P49_EOS - Inferred Activity	P49_PB - Inferred Activity	P49_BM - Genotype	P49_Q - Genotype	P49_C3D1 - Genotype	P49_EOS - Genotype	P49_PB - Genotype	Sample Genotype Quality	P49_BM - Compound Heterozygous	P49_Q - Compound Heterozygous	P49_C3D1 - Compound Heterozygous	P49_EOS - Compound Heterozygous	P49_PB - Compound Heterozygous	P49_BM - Call Quality	P49_Q - Call Quality	P49_C3D1 - Call Quality	P49_EOS - Call Quality	P49_PB - Call Quality	P49_BM - Read Depth	P49_Q - Read Depth	P49_C3D1 - Read Depth	P49_EOS - Read Depth	P49_PB - Read Depth	P49_BM - Allele Fraction	P49_Q - Allele Fraction	P49_C3D1 - Allele Fraction	P49_EOS - Allele Fraction	P49_BM - Allele Fraction	P49_Q - Allele Fraction	P49_C3D1 - Allele Fraction
13	72772200	72772200	q21.33	C	T	SNV	Exonic	DIS3	NM_001128226.3; ENST00000377780.8; NM_014953.5; NM_001322349.2; ENST00000545453.5; NM_001322348.2; ENST00000377767.9	c.976G>A; c.1462G>A; c.1093G>A; c.1372G>A	p.D458N; p.D326N; p.D365N; p.D488N	28	P49_BM;P49_Q;-;-	-	2	0	loss	loss				Het	Het				-; -; -; -; -	Yes	Yes				200	200				5512	2298				9.09	1.61			501.041	36.9978	0
6	394972	394972	p25.3	A	G	SNV	ncRNA; Exonic	IRF4	NM_002460.4; NR_046000.3; NM_001195286.2; ENST00000380956.9	c.368A>G; n.481A>G	p.K123R	27	P49_BM;P49_Q;-;-	-	2	0	normal	loss				Het	Het				-; -; -; -; -	No	Yes				200	200				4229	2505				38.71	1.12			1637.05	28.056	0
1	114713908	114713908	p13.2	T	C	SNV	Exonic	NRAS	ENST00000369535.5; NM_002524.5	c.182A>G	p.Q61R	3262	P49_BM;P49_Q;-;-	-	2	0	gain	gain				Het	Het				-; -; -; -; -	No	Yes				200	134.41				2809	1792				34.18	0.89			960.116	15.9488	0
6	394951	394951	p25.3	T	A	SNV	ncRNA; Exonic	IRF4	NM_002460.4; NR_046000.3; NM_001195286.2; ENST00000380956.9	c.347T>A; n.460T>A	p.L116Q	4	-;P49_Q;P49_C3D1;-	-	2	0		loss	normal				Het	Het			-; -; -; -; -		Yes	No				120.66	127.37				3024	1649				0.56	0.67		0	16.9344	11.0483
13	48307361	48307362	q14.2	AG		Deletion	Exonic	RB1	ENST00000646097.1; ENST00000267163.5; ENST00000650461.1; NM_000321.3	c.219_220delAG	p.R73fs*?; p.R73fs*36	14	P49_BM;P49_Q;P49_C3D1;P49_EOS	-	4	0	loss	loss	loss	loss		Het	Het	Het	Het		-; -; -; -; -	Yes	Yes	Yes	Yes		200	200	200	200		7965	3358	3133	1908		0.2	0.51	0.48	0.73	15.93	17.1258	15.0384
6	106105411	106105411	q21	C		Deletion	Exonic	PRDM1	ENST00000369089.3; NM_182907.3; ENST00000652320.1; NM_001198.4; ENST00000648754.1; ENST00000651185.1; ENST00000369091.6; ENST00000369096.9	c.849delC; c.1293delC; c.1143delC; c.1251delC	p.Y284fs*3; p.Y418fs*3; p.Y382fs*3; p.Y432fs*3	1	-;P49_Q;P49_C3D1;-	-	2	0		loss	loss				Het	Het			-; -; -; -; -		Yes	Yes				200	200				3069	2138				0.39	0.51		0	11.9691	10.9038
3	179201492	179201492	q26.32	T	A	SNV	Exonic	PIK3CA	ENST00000643187.1; ENST00000263967.4; NM_006218.4	c.765T>A	p.C255*		-;-;P49_C3D1;-	-	1	0			loss					Het			-; -; -; -; -			Yes					130.19					1234					1.05		0	0	12.957
13	72763579	72763579	q21.33	T	G	SNV	Exonic	DIS3	NM_001128226.3; ENST00000377780.8; NM_014953.5; NM_001322349.2; ENST00000545453.5; NM_001322348.2; ENST00000377767.9	c.1630A>C; c.1909A>C; c.1999A>C; c.1513A>C	p.M544L; p.M667L; p.M637L; p.M505L	2	P49_BM;-;-;-	-	1	0	loss					Het					-; -; -; -; -	Yes					200					4546					5.87				266.85	0	0
13	72763597	72763597	q21.33	A	T	SNV	Exonic	DIS3	NM_001128226.3; ENST00000377780.8; NM_014953.5; NM_001322349.2; ENST00000545453.5; NM_001322348.2; ENST00000377767.9	c.1612T>A; c.1495T>A; c.1981T>A; c.1891T>A	p.S661T; p.S538T; p.S631T; p.S499T	1	P49_BM;-;-;-	-	1	0	loss					Het					-; -; -; -; -	Yes					200					4139					5.87				242.959	0	0
7	140753313	140753313	q34	G	A	SNV	Exonic	BRAF	NM_001378473.1; NM_001374244.1; NM_001378472.1; ENST00000288602.11; NM_004333.6; NM_001378471.1; ENST00000646891.1; NM_001378469.1; NM_001378475.1; ENST00000644969.1; NM_001374258.1; NM_001378468.1; NM_001378470.1; NM_001378474.1; NM_001378467.1; NM_001354609.2	c.1822C>T; c.1558C>T; c.1711C>T; c.1756C>T; c.1720C>T; c.1831C>T; c.1666C>T; c.1942C>T	p.H648Y; p.H556Y; p.H611Y; p.H586Y; p.H520Y; p.H574Y; p.H571Y; p.H608Y	19	-;-;-;P49_EOS	-	1	0				gain					Het		-; -; -; -; -				Yes					98.81					1040					1.25	0	0	0
Patient 15
Chromosome	Position	End Position	Cytoband	Reference Allele	Sample Allele	Variation Type	Gene Region	Gene Symbol	Transcript ID	Transcript Variant	Protein Variant	Variant Findings	Case Samples	Control Samples	Case Samples With Variant	Control Samples With Variant	P50_BM - Inferred Activity	P50_Q - Inferred Activity	P50_C3D1 - Inferred Activity	P50_EOS - Inferred Activity	P50_PB - Inferred Activity	P50_BM - Genotype	P50_Q - Genotype	P50_C3D1 - Genotype	P50_EOS - Genotype	P50_PB - Genotype	Sample Genotype Quality	P50_BM - Compound Heterozygous	P50_Q - Compound Heterozygous	P50_C3D1 - Compound Heterozygous	P50_EOS - Compound Heterozygous	P50_PB - Compound Heterozygous	P50_BM - Call Quality	P50_Q - Call Quality	P50_C3D1 - Call Quality	P50_EOS - Call Quality	P50_PB - Call Quality	P50_BM - Read Depth	P50_Q - Read Depth	P50_C3D1 - Read Depth	P50_EOS - Read Depth	P50_PB - Read Depth	P50_BM - Allele Fraction	P50_Q - Allele Fraction	P50_C3D1 - Allele Fraction	P50_EOS - Allele Fraction	P50_BM - Allele Fraction	P50_Q - Allele Fraction	P50_C3D1 - Allele Fraction
11	108302974	108302974	q22.3	T		Deletion	Exonic	ATM	NM_001351834.2; NM_000051.4; ENST00000452508.6	c.5441delT	p.L1814fs*14	11	-;P50_Q;P50_C3D1;P50_EOS	-	3	0		loss	loss	loss			Het	Het	Het		-; -; -; -; -		Yes	Yes	Yes			200	200	200			1917	1004	2215			0.89	1.39	0.99	0	17.0613	13.9556
4	1804460	1804460	p16.3	C		Deletion	Exonic; Intronic; ncRNA	FGFR3	NM_000142.5; NM_001354810.2; NM_001163213.1; ENST00000352904.6; NM_022965.3; NM_001354809.2; NR_148971.2; ENST00000481110.6	c.931-364delC; c.1212delC; c.1206delC; n.1632delC	p.K405fs*29; p.K403fs*29; p.K403fs*30	2	-;P50_Q;P50_C3D1;-	-	2	0		loss	loss				Het	Het			-; -; -; -; -		Yes	Yes				200	200				2607	930				0.65	1.08		0	16.9455	10.044
3	142513518	142513518	q23	G	A	SNV	Exonic	ATR	NM_001184.4; ENST00000661310.1; NM_001354579.2; ENST00000350721.9	c.4432C>T; c.4624C>T	p.Q1478*; p.Q1542*	1	P50_BM;-;-;-	-	1	0	loss					Het					-; -; -; -; -	Yes					200					2176					21.97				478.067	0	0
7	140781617	140781617	q34	C	A	SNV	Exonic	BRAF	NM_001378473.1; NM_001378472.1; NM_001374244.1; ENST00000288602.11; NM_004333.6; NM_001378471.1; ENST00000646891.1; NM_001378469.1; NM_001378475.1; ENST00000644969.1; NM_001374258.1; NM_001378468.1; NM_001378470.1; NM_001378474.1; NM_001378467.1; NM_001354609.2	c.1289G>T; c.1325G>T; c.1280G>T; c.1235G>T; c.1511G>T; c.1391G>T; c.1400G>T; c.1127G>T	p.G412V; p.G467V; p.G464V; p.G442V; p.G376V; p.G430V; p.G504V; p.G427V	321	P50_BM;-;-;-	-	1	0	gain					Het					-; -; -; -; -	Yes					200					3934					1.42				55.8628	0	0
16	50796380	50796380	q12.1	T	G	SNV	Exonic; ncRNA	CYLD	NM_001378743.1; NM_001042412.3; NR_166071.1; NM_001378748.1; NM_001378753.1; NM_001378750.1; NM_001378747.1; ENST00000569418.5; NM_001378754.1; NM_015247.3; NM_001378751.1; NM_001042355.2; ENST00000398568.6; NM_001378755.1; NM_001378746.1; NM_001378744.1; NM_001378749.1; NM_001378752.1; NM_001378745.1	c.2734T>G; c.2068T>G; n.2832T>G; c.2704T>G; c.2743T>G	p.Y690D; p.Y915D; p.Y912D; p.Y902D		-;-;-;P50_EOS	-	1	0				loss					Het		-; -; -; -; -				Yes					200					1021					1.47	0	0	0
20	58895620	58895620	q13.32	G	A	SNV	Exonic; ncRNA; 5'UTR; 3'UTR	GNAS	ENST00000313949.11; ENST00000484504.5; ENST00000371075.7; ENST00000265620.11; NM_080426.4; NM_001077488.4; ENST00000493744.5; NM_001309842.2; ENST00000354359.11; NM_080425.3; NR_132272.2; ENST00000477931.5; NR_132273.1; NM_001309840.2; ENST00000371085.7; NM_001309861.2; NM_001077489.4; NM_016592.4; ENST00000371081.5; NM_001309883.1; NM_000516.6; NM_001077490.2; ENST00000657090.1; ENST00000464960.…	c.*9G>A; c.19G>A; c.148G>A; c.-30G>A; c.*51G>A; c.2077G>A; c.*167G>A; n.415G>A; n.56G>A	p.E7K; p.E693K; p.E50K	1	P50_BM;-;-;-	-	1	0	loss					Het					-; -; -; -; -	Yes					200					1208					1.9				22.952	0	0
12	25245351	25245351	p12.1	C	T	SNV	Exonic	KRAS	NM_033360.4; ENST00000556131.1; NM_001369786.1; ENST00000311936.8; NM_004985.5; ENST00000256078.9; NM_001369787.1	c.34G>A	p.G12S	3953	P50_BM;-;-;-	-	1	0	gain					Het					-; -; -; -; -	Yes					200					2161					33.09				715.075	0	0
17	7674870	7674870	p13.1	C	T	SNV	Exonic	TP53	NM_000546.6; NM_001126115.1; NM_001276761.2; NM_001126113.2; NM_001276699.2; ENST00000610538.4; NM_001126114.2; NM_001276760.2; ENST00000620739.4; NM_001126117.1; NM_001276696.2; NM_001276697.2; NM_001126116.1; NM_001276698.2; ENST00000420246.6; ENST00000610292.4; ENST00000413465.6; ENST00000269305.8; ENST00000619186.4; ENST00000622645.4; ENST00000617185.4; ENST00000504937.5; NM_001126118.1; NM_0…	c.661G>A; c.184G>A; c.265G>A; c.544G>A	p.E89K; p.E182K; p.E221K; p.E62K	39	P50_BM;-;-;-	-	1	0	loss					Het					-; -; -; -; -	No					200					1483					1.75				25.9525	0	0
17	7673742	7673742	p13.1	C	T	SNV	Exonic; Intronic	TP53	NM_001276761.2; NM_000546.6; ENST00000359597.8; NM_001126113.2; NM_001276699.2; ENST00000610538.4; NM_001126114.2; NM_001276760.2; ENST00000620739.4; NM_001126117.1; NM_001276696.2; NM_001276697.2; NM_001126116.1; NM_001276698.2; ENST00000420246.6; ENST00000610292.4; ENST00000413465.6; ENST00000619186.4; ENST00000269305.8; ENST00000622645.4; ENST00000617185.4; NM_001276695.2; ENST00000504937.5; N…	c.401G>A; c.482G>A; c.761G>A; c.878G>A; c.782+439G>A	p.G134E; p.G254E; p.G293E; p.G161E	9	-;-;-;P50_EOS	-	1	0				loss					Het		-; -; -; -; -				Yes					200					1239					1.21	0	0	0
14	102905575	102905575	q32.32	G	T	SNV	Exonic	TRAF3	NM_145725.3; NM_001199427.2; ENST00000351691.9; ENST00000539721.5; ENST00000392745.7; NM_145726.2; NM_003300.4; ENST00000560371.5	c.1498G>T; c.1249G>T; c.1423G>T	p.D417Y; p.D475Y; p.D500Y	2	P50_BM;-;-;-	-	1	0	loss					Het					-; -; -; -; -	Yes					200					1222					4.75				58.045	0	0
14	102897369	102897369	q32.32	C	T	SNV	Exonic	TRAF3	NM_145725.3; NM_001199427.2; ENST00000351691.9; ENST00000539721.5; ENST00000392745.7; NM_145726.2; NM_003300.4; ENST00000560371.5	c.853C>T; c.679C>T; c.928C>T	p.R310*; p.R227*; p.R285*	13	P50_BM;-;-;-	-	1	0	loss					Het					-; -; -; -; -	Yes					200					1908					2.52				48.0816	0	0
14	102889631	102889632	q32.32		T	Insertion	Exonic; Intronic	TRAF3	NM_145725.3; NM_001199427.2; ENST00000351691.9; ENST00000539721.5; ENST00000392745.7; NM_145726.2; NM_003300.4; ENST00000560371.5	c.723dupT; c.571-7630dupT; c.652-1694dupT	p.Q242fs*39	1	P50_BM;-;-;-	-	1	0	loss					Het					-; -; -; -; -	Yes					200					1242					1.61				19.9962	0	0
Patient 16
Chromosome	Position	End Position	Cytoband	Reference Allele	Sample Allele	Variation Type	Gene Region	Gene Symbol	Transcript ID	Transcript Variant	Protein Variant	Variant Findings	Case Samples	Control Samples	Case Samples With Variant	Control Samples With Variant	P51_BM - Inferred Activity	P51_Q - Inferred Activity	P51_C3D1 - Inferred Activity	P51_EOS - Inferred Activity	P51_PB - Inferred Activity	P51_BM - Genotype	P51_Q - Genotype	P51_C3D1 - Genotype	P51_EOS - Genotype	P51_PB - Genotype	Sample Genotype Quality	P51_BM - Compound Heterozygous	P51_Q - Compound Heterozygous	P51_C3D1 - Compound Heterozygous	P51_EOS - Compound Heterozygous	P51_PB - Compound Heterozygous	P51_BM - Call Quality	P51_Q - Call Quality	P51_C3D1 - Call Quality	P51_EOS - Call Quality	P51_PB - Call Quality	P51_BM - Read Depth	P51_Q - Read Depth	P51_C3D1 - Read Depth	P51_EOS - Read Depth	P51_PB - Read Depth	P51_BM - Allele Fraction	P51_Q - Allele Fraction	P51_C3D1 - Allele Fraction	P51_EOS - Allele Fraction	P51_BM - Allele Fraction	P51_Q - Allele Fraction	P51_C3D1 - Allele Fraction
3	142498697	142498697	q23	A		Deletion	Exonic	ATR	NM_001184.4; ENST00000661310.1; NM_001354579.2; ENST00000350721.9	c.5458delT; c.5266delT	p.Y1756fs*4; p.Y1820fs*4		-;-;P51_C3D1;P51_EOS	-	2	0			loss	loss				Het	Het		-; -; -; -; -			Yes	Yes				200	200				2522	1377				0.44	0.8	0	0	11.0968
3	179203742	179203742	q26.32	A		Deletion	Exonic	PIK3CA	ENST00000643187.1; ENST00000263967.4; NM_006218.4	c.1012delA	p.I338fs*7		-;P51_Q;-;-	-	1	0		loss					Het				-; -; -; -; -		No					200					913					1.1			0	10.043	0
12	25227341	25227341	p12.1	T	G	SNV	Exonic	KRAS	NM_033360.4; NM_001369786.1; ENST00000311936.8; NM_004985.5; ENST00000256078.9; NM_001369787.1	c.183A>C	p.Q61H	1905	P51_BM;-;-;-	-	1	0	gain					Het					-; -; -; -; -	Yes					200					5099					7.92				403.841	0	0
12	25245347	25245347	p12.1	C	T	SNV	Exonic	KRAS	NM_033360.4; ENST00000556131.1; NM_001369786.1; ENST00000311936.8; NM_004985.5; ENST00000256078.9; NM_001369787.1	c.38G>A	p.G13D	6735	P51_BM;-;-;-	-	1	0	gain					Het					-; -; -; -; -	Yes					200					3872					2.27				87.8944	0	0
3	142555897	142555897	q23	A		Deletion	Exonic	ATR	NM_001184.4; ENST00000661310.1; NM_001354579.2; ENST00000350721.9	c.2129delT; c.2321delT	p.I774fs*5; p.I710fs*5	12	-;-;-;P51_EOS	-	1	0				loss					Het		-; -; -; -; -				Yes					200					480					2.5	0	0	0
3	142462045	142462045	q23	G	A	SNV	Exonic	ATR	NM_001184.4; ENST00000661310.1; NM_001354579.2; ENST00000350721.9	c.7087C>T; c.6895C>T	p.R2363*; p.R2299*	2	-;-;P51_C3D1;-	-	1	0			loss					Het			-; -; -; -; -			Yes					200					1380					1.38		0	0	19.044
11	108302974	108302974	q22.3	T		Deletion	Exonic	ATM	NM_001351834.2; NM_000051.4; ENST00000452508.6	c.5441delT	p.L1814fs*14	11	-;-;-;P51_EOS	-	1	0				loss					Het		-; -; -; -; -				Yes					200					1494					1.07	0	0	0
Patient 17
Chromosome	Position	End Position	Cytoband	Reference Allele	Sample Allele	Variation Type	Gene Region	Gene Symbol	Transcript ID	Transcript Variant	Protein Variant	Variant Findings	Case Samples	Control Samples	Case Samples With Variant	Control Samples With Variant	P52_BM - Inferred Activity	P52_Q - Inferred Activity	P52_C3D1 - Inferred Activity	P52_EOS - Inferred Activity	P52_PB - Inferred Activity	P52_BM - Genotype	P52_Q - Genotype	P52_C3D1 - Genotype	P52_EOS - Genotype	P52_PB - Genotype	Sample Genotype Quality	P52_BM - Compound Heterozygous	P52_Q - Compound Heterozygous	P52_C3D1 - Compound Heterozygous	P52_EOS - Compound Heterozygous	P52_PB - Compound Heterozygous	P52_BM - Call Quality	P52_Q - Call Quality	P52_C3D1 - Call Quality	P52_EOS - Call Quality	P52_PB - Call Quality	P52_BM - Read Depth	P52_Q - Read Depth	P52_C3D1 - Read Depth	P52_EOS - Read Depth	P52_PB - Read Depth	P52_BM - Allele Fraction	P52_Q - Allele Fraction	P52_C3D1 - Allele Fraction	P52_EOS - Allele Fraction	P52_BM - Allele Fraction	P52_Q - Allele Fraction	P52_C3D1 - Allele Fraction
13	48307361	48307362	q14.2	AG		Deletion	Exonic	RB1	ENST00000646097.1; ENST00000267163.5; ENST00000650461.1; NM_000321.3	c.219_220delAG	p.R73fs*?; p.R73fs*36	14	P52_BM;P52_Q;P52_C3D1;P52_EOS	-	4	0	loss	loss	loss	loss		Het	Het	Het	Het		-; -; -; -; -	Yes	Yes	Yes	Yes		200	200	200	200		8792	1336	1185	2636		0.23	1.12	0.68	0.64	20.2216	14.9632	8.058
17	81512007	81512007	q25.3	G	C	SNV	Exonic; ncRNA	ACTG1	ENST00000644774.1; ENST00000575842.5; NM_001199954.2; ENST00000615544.4; NR_037688.3; NM_001614.5	c.259C>G; n.331C>G	p.H87D	31	P52_BM;P52_Q;-;-	-	2	0	loss	loss				Het	Het				-; -; -; -; -	Yes	Yes				92.53	148.75				12538	776				0.11	1.16			13.7918	9.0016	0
3	179230033	179230033	q26.32	G	A	SNV	Exonic	PIK3CA	ENST00000643187.1; ENST00000263967.4; NM_006218.4	c.2696G>A	p.R899H	2	-;P52_Q;-;-	-	1	0		loss					Het				-; -; -; -; -		Yes					200					1128					2.04			0	23.0112	0
11	108302974	108302974	q22.3	T		Deletion	Exonic	ATM	NM_001351834.2; NM_000051.4; ENST00000452508.6	c.5441delT	p.L1814fs*14	11	-;-;-;P52_EOS	-	1	0				loss					Het		-; -; -; -; -				Yes					200					1857					1.02	0	0	0
4	1807155	1807155	p16.3	C	T	SNV	Exonic; ncRNA	FGFR3	NM_000142.5; NM_001354810.2; ENST00000352904.6; NM_022965.3; NM_001163213.1; NM_001354809.2; NR_148971.2; ENST00000481110.6	c.2246C>T; c.1978C>T; n.2740C>T; c.2314C>T; c.2320C>T; c.2317C>T	p.P773S; p.P772S; p.P749L; p.P774S; p.P660S		-;-;P52_C3D1;-	-	1	0			loss					Het			-; -; -; -; -			Yes					131.81					1050					1.24		0	0	13.02
20	58898940	58898940	q13.32	G	T	SNV	Splice Site; Splice Site in UTR; Intronic	GNAS	ENST00000313949.11; ENST00000484504.5; ENST00000371075.7; ENST00000354359.11; NM_080426.4; NM_001077488.4; ENST00000493744.5; ENST00000265620.11; NM_001309842.2; NM_080425.3; NR_132272.2; ENST00000477931.5; NR_132273.1; NM_001309840.2; ENST00000371085.7; NM_001309861.2; NM_001077489.4; NM_016592.4; ENST00000371081.5; NM_001309883.1; NM_000516.6; NM_001077490.2; ENST00000657090.1; ENST00000464960.…	n.480-1G>T; c.84-1G>T; c.213-1G>T; c.36-1G>T; c.212+3256G>T; c.2142-1G>T; n.121-1G>T; c.*74-1G>T; c.36-1009G>T; c.*116-1G>T; c.*232-1G>T			-;-;P52_C3D1;-	-	1	0			loss					Het			-; -; -; -; -			Yes					200					262					4.96		0	0	12.9952
12	25227341	25227341	p12.1	T	G	SNV	Exonic	KRAS	NM_033360.4; NM_001369786.1; ENST00000311936.8; NM_004985.5; ENST00000256078.9; NM_001369787.1	c.183A>C	p.Q61H	1905	P52_BM;-;-;-	-	1	0	gain					Het					-; -; -; -; -	Yes					200					4365					8.96				391.104	0	0
13	48380085	48380085	q14.2	G	T	SNV	Splice Site	RB1	ENST00000267163.5; ENST00000650461.1; NM_000321.3	c.1421+1G>T		1	P52_BM;-;-;-	-	1	0	loss					Het					-; -; -; -; -	Yes					200					847					2.95				24.9865	0	0
Patient 18
Chromosome	Position	End Position	Cytoband	Reference Allele	Sample Allele	Variation Type	Gene Region	Gene Symbol	Transcript ID	Transcript Variant	Protein Variant	Variant Findings	Case Samples	Control Samples	Case Samples With Variant	Control Samples With Variant	P54_BM_REL - Inferred Activity	P54_Q - Inferred Activity	P54_C3D1 - Inferred Activity	P54_REL - Inferred Activity	P54_PB - Inferred Activity	P54_BM_REL - Genotype	P54_Q - Genotype	P54_C3D1 - Genotype	P54_REL - Genotype	P54_PB - Genotype	Sample Genotype Quality	P54_BM_REL - Compound Heterozygous	P54_Q - Compound Heterozygous	P54_C3D1 - Compound Heterozygous	P54_REL - Compound Heterozygous	P54_PB - Compound Heterozygous	P54_BM_REL - Call Quality	P54_Q - Call Quality	P54_C3D1 - Call Quality	P54_REL - Call Quality	P54_PB - Call Quality	P54_BM_REL - Read Depth	P54_Q - Read Depth	P54_C3D1 - Read Depth	P54_REL - Read Depth	P54_PB - Read Depth	P54_BM_REL - Allele Fraction	P54_Q - Allele Fraction	P54_C3D1 - Allele Fraction	P54_REL - Allele Fraction	P54_BM_REL - Allele Fraction	P54_Q - Allele Fraction	P54_C3D1 - Allele Fraction
16	50792660	50792660	q12.1	A		Deletion	Exonic; ncRNA	CYLD	NM_001378743.1; NR_166071.1; NM_001042412.3; ENST00000566206.5; NM_001378748.1; NM_001378753.1; NM_001378750.1; NM_001378747.1; ENST00000569418.5; NM_001378754.1; NM_015247.3; NM_001378751.1; NM_001042355.2; ENST00000398568.6; NM_001378746.1; NM_001378755.1; NM_001378744.1; NM_001378749.1; NM_001378752.1; NM_001378745.1	c.2305delA; c.2296delA; n.2394delA; c.2266delA; c.1630delA	p.I766fs*7; p.I544fs*7; p.I756fs*7; p.I769fs*7	17	-;P54_Q;-;P54_REL	-	2	0		loss		loss			Het		Het		-; -; -; -; -		Yes		Yes			200		200			1704		1018			0.7		0.98	0	11.928	0
4	1806276	1806278	p16.3	GGA	TTT	Substitution	Exonic; Intronic; ncRNA	FGFR3	NM_000142.5; NM_001354810.2; ENST00000352904.6; NM_001163213.1; NM_022965.3; NM_001354809.2; NR_148971.2; ENST00000481110.6	c.1962+103_1962+105delGGAinsTTT; c.1982_1984delGGAinsTTT; c.1979_1981delGGAinsTTT; c.1985_1987delGGAinsTTT; n.2405_2407delGGAinsTTT; c.1643_1645delGGAinsTTT	p.W661_M662delinsFL; p.W548_M549delinsFL; p.W662_M663delinsFL; p.W660_M661delinsFL		P54_BM_REL;-;-;-	-	1	0	loss					Het					-; -; -; -; -	Yes					200					935					2.89				27.0215	0	0
Patient 19
Chromosome	Position	End Position	Cytoband	Reference Allele	Sample Allele	Variation Type	Gene Region	Gene Symbol	Transcript ID	Transcript Variant	Protein Variant	Variant Findings	Case Samples	Control Samples	Case Samples With Variant	Control Samples With Variant	P55_Q - Inferred Activity	P55_C3D1 - Inferred Activity	P55_Q_REL - Inferred Activity	P55_PB - Inferred Activity	P55_Q - Genotype	P55_C3D1 - Genotype	P55_Q_REL - Genotype	P55_PB - Genotype	Sample Genotype Quality	P55_Q - Compound Heterozygous	P55_C3D1 - Compound Heterozygous	P55_Q_REL - Compound Heterozygous	P55_PB - Compound Heterozygous	P55_Q - Call Quality	P55_C3D1 - Call Quality	P55_Q_REL - Call Quality	P55_PB - Call Quality	P55_Q - Read Depth	P55_C3D1 - Read Depth	P55_Q_REL - Read Depth	P55_PB - Read Depth	P55_Q - Allele Fraction	P55_C3D1 - Allele Fraction	P55_Q_REL - Allele Fraction	P55_Q - Allele Fraction	P55_C3D1 - Allele Fraction	P55_Q_REL - Allele Fraction	Sample Upstream Filtering	Translation Impact	Classification	SIFT Function Prediction	SIFT Score	PolyPhen-2 Function Prediction
3	142556433	142556433	q23	A		Deletion	Exonic	ATR	NM_001184.4; ENST00000661310.1; NM_001354579.2; ENST00000350721.9	c.1836delT; c.2028delT	p.F612fs*18; p.F676fs*18		P55_Q;-;P55_Q_REL	-	2	0	loss		loss		Het		Het		-; -; -; -	Yes		Yes		200		200		1287		1045		1.01		1.24	12.9987	0	12.958	Pass; -; Pass; -	frameshift	Likely Pathogenic
13	72763545	72763546	q21.33		T	Insertion	Exonic	DIS3	NM_001128226.3; ENST00000377780.8; NM_014953.5; NM_001322349.2; ENST00000545453.5; NM_001322348.2; ENST00000377767.9	c.1942dupA; c.1546dupA; c.2032dupA; c.1663dupA	p.I648fs*3; p.I678fs*3; p.I555fs*3; p.I516fs*3	3	P55_Q;-;-	-	1	0	loss				Het				-; -; -; -	Yes				200				1974				2.03			40.0722	0	0	Pass; -; -; -	frameshift	Likely Pathogenic
16	50792660	50792660	q12.1	A		Deletion	Exonic; ncRNA	CYLD	NM_001378743.1; NR_166071.1; NM_001042412.3; ENST00000566206.5; NM_001378748.1; NM_001378753.1; NM_001378750.1; NM_001378747.1; ENST00000569418.5; NM_001378754.1; NM_015247.3; NM_001378751.1; NM_001042355.2; ENST00000398568.6; NM_001378746.1; NM_001378755.1; NM_001378744.1; NM_001378749.1; NM_001378752.1; NM_001378745.1	c.2305delA; c.2296delA; n.2394delA; c.2266delA; c.1630delA	p.I766fs*7; p.I544fs*7; p.I756fs*7; p.I769fs*7	17	-;-;P55_Q_REL	-	1	0			loss				Het		-; -; -; -			Yes				200				1072				1.03	0	0	11.0416	-; -; Pass; -	frameshift	Pathogenic
Patient 20
Chromosome	Position	End Position	Cytoband	Reference Allele	Sample Allele	Variation Type	Gene Region	Gene Symbol	Transcript ID	Transcript Variant	Protein Variant	Variant Findings	Case Samples	Control Samples	Case Samples With Variant	Control Samples With Variant	P56_BM - Inferred Activity	P56_Q - Inferred Activity	P56_C3D1 - Inferred Activity	P56_EOS - Inferred Activity	P56_PB - Inferred Activity	P56_BM - Genotype	P56_Q - Genotype	P56_C3D1 - Genotype	P56_EOS - Genotype	P56_PB - Genotype	Sample Genotype Quality	P56_BM - Compound Heterozygous	P56_Q - Compound Heterozygous	P56_C3D1 - Compound Heterozygous	P56_EOS - Compound Heterozygous	P56_PB - Compound Heterozygous	P56_BM - Call Quality	P56_Q - Call Quality	P56_C3D1 - Call Quality	P56_EOS - Call Quality	P56_PB - Call Quality	P56_BM - Read Depth	P56_Q - Read Depth	P56_C3D1 - Read Depth	P56_EOS - Read Depth	P56_PB - Read Depth	P56_BM - Allele Fraction	P56_Q - Allele Fraction	P56_C3D1 - Allele Fraction	P56_EOS - Allele Fraction	P56_BM - Allele Fraction	P56_Q - Allele Fraction	P56_C3D1 - Allele Fraction
3	142568102	142568102	q23	A	C	SNV	Exonic	ATR	NM_001184.4; ENST00000661310.1; NM_001354579.2; ENST00000350721.9	c.112T>G	p.C38G		-;-;P56_C3D1;P56_EOS	-	2	0			loss	loss				Het	Het		-; -; -; -; -			Yes	Yes				200	83.25				822	1309				1.46	0.53	0	0	12.0012
11	108302974	108302974	q22.3	T		Deletion	Exonic	ATM	NM_001351834.2; NM_000051.4; ENST00000452508.6	c.5441delT	p.L1814fs*14	11	-;P56_Q;P56_C3D1;-	-	2	0		loss	loss				Het	Het			-; -; -; -; -		Yes	Yes				200	200				1310	1247				0.99	1.44		0	12.969	17.9568
11	69648122	69648122	q13.3	A	T	SNV	Exonic	CCND1	NM_053056.3; ENST00000227507.3	c.703A>T	p.R235*		-;-;P56_C3D1;-	-	1	0			loss					Het			-; -; -; -; -			Yes					200					795					1.38		0	0	10.971
3	142536139	142536139	q23	T		Deletion	Exonic	ATR	NM_001184.4; ENST00000661310.1; NM_001354579.2; ENST00000350721.9	c.3788delA; c.3596delA	p.K1199fs*2; p.K1263fs*2		-;-;P56_C3D1;-	-	1	0			loss					Het			-; -; -; -; -			Yes					200					1063					1.03		0	0	10.9489
3	142468003	142468003	q23	T		Deletion	Exonic	ATR	NM_001184.4; ENST00000661310.1; NM_001354579.2; ENST00000350721.9	c.6618delA; c.6426delA	p.K2206fs*3; p.K2142fs*3		P56_BM;-;P56_C3D1;-	-	2	0	loss		loss			Het		Het			-; -; -; -; -	Yes		Yes			133.86		149.55			4712		1494			0.25		0.67		11.78	0	10.0098
3	142542713	142542713	q23	A		Deletion	Exonic	ATR	NM_001184.4; ENST00000661310.1; NM_001354579.2; ENST00000350721.9	c.3402delT; c.3210delT	p.F1134fs*6; p.F1070fs*6	7	P56_BM;P56_Q;-;P56_EOS	-	3	0	loss	loss		loss		Het	Het		Het		-; -; -; -; -	Yes	Yes		Yes		200	200		200		1942	646		845		0.88	1.86		1.78	17.0896	12.0156	0
3	142498697	142498697	q23	A		Deletion	Exonic	ATR	NM_001184.4; ENST00000661310.1; NM_001354579.2; ENST00000350721.9	c.5458delT; c.5266delT	p.Y1756fs*4; p.Y1820fs*4		P56_BM;-;-;P56_EOS	-	2	0	loss			loss		Het			Het		-; -; -; -; -	Yes			Yes		153.53			200		3442			1799		0.35			0.56	12.047	0	0
13	72761926	72761926	q21.33	C	G	SNV	Exonic	DIS3	NM_001128226.3; ENST00000377780.8; NM_014953.5; NM_001322349.2; ENST00000545453.5; NM_001322348.2; ENST00000377767.9	c.1970G>C; c.2249G>C; c.1853G>C; c.2339G>C	p.R750T; p.R657T; p.R618T; p.R780T	12	P56_BM;-;-;-	-	1	0	loss					Het					-; -; -; -; -	Yes					200					1221					37.92				463.003	0	0
4	1806289	1806290	p16.3	GG	TT	Substitution	Exonic; Intronic; ncRNA	FGFR3	NM_000142.5; NM_001354810.2; ENST00000352904.6; NM_001163213.1; NM_022965.3; NM_001354809.2; NR_148971.2; ENST00000481110.6	c.1992_1993delGGinsTT; c.1998_1999delGGinsTT; n.2418_2419delGGinsTT; c.1995_1996delGGinsTT; c.1962+116_1962+117delGGinsTT; c.1656_1657delGGinsTT	p.E665_A666delinsDS; p.E666_A667delinsDS; p.E664_A665delinsDS; p.E552_A553delinsDS		P56_BM;-;-;-	-	1	0	loss					Het					-; -; -; -; -	Yes					200					959					1.25				11.9875	0	0
1	114713908	114713908	p13.2	T	C	SNV	Exonic	NRAS	ENST00000369535.5; NM_002524.5	c.182A>G	p.Q61R	3262	P56_BM;-;-;-	-	1	0	gain					Het					-; -; -; -; -	No					200					1700					33.76				573.92	0	0
Patient 21
Chromosome	Position	End Position	Cytoband	Reference Allele	Sample Allele	Variation Type	Gene Region	Gene Symbol	Transcript ID	Transcript Variant	Protein Variant	Variant Findings	Case Samples	Control Samples	Case Samples With Variant	Control Samples With Variant	P57_Q - Inferred Activity	P57_C3D1 - Inferred Activity	P57_REL - Inferred Activity	P57_PB - Inferred Activity	P57_Q - Genotype	P57_C3D1 - Genotype	P57_REL - Genotype	P57_PB - Genotype	Sample Genotype Quality	P57_Q - Compound Heterozygous	P57_C3D1 - Compound Heterozygous	P57_REL - Compound Heterozygous	P57_PB - Compound Heterozygous	P57_Q - Call Quality	P57_C3D1 - Call Quality	P57_REL - Call Quality	P57_PB - Call Quality	P57_Q - Read Depth	P57_C3D1 - Read Depth	P57_REL - Read Depth	P57_PB - Read Depth	P57_Q - Allele Fraction	P57_C3D1 - Allele Fraction	P57_REL - Allele Fraction	P57_Q - Allele Fraction	P57_C3D1 - Allele Fraction	P57_REL - Allele Fraction	Sample Upstream Filtering	Translation Impact	Classification	SIFT Function Prediction	SIFT Score	PolyPhen-2 Function Prediction
17	7670699	7670699	p13.1	C	A	SNV	Exonic; 3'UTR; Intronic	TP53	ENST00000610623.4; NM_001126115.1; ENST00000359597.8; NM_001126113.2; NM_001276699.2; ENST00000610538.4; NM_001126114.2; NM_001276760.2; ENST00000620739.4; NM_001276696.2; NM_001126117.1; NM_001276697.2; NM_001126116.1; NM_001276698.2; ENST00000420246.6; ENST00000610292.4; ENST00000413465.6; ENST00000269305.8; ENST00000619186.4; ENST00000622645.4; ENST00000617185.4; NM_001126118.1; ENST0000050493…	c.893G>T; c.*29G>T; c.993+2836G>T; c.*117G>T; c.533G>T; c.1010G>T; c.614G>T; c.782+3482G>T	p.R205L; p.R298L; p.R337L; p.R178L	184	P57_Q;-;-	-	1	0	loss				Het				-; -; -; -	Yes				200				1743				2.7			47.061	0	0	Pass; -; -; -	missense	Pathogenic	Tolerated	0.07	Probably Damaging
Patient 22
Chromosome	Position	End Position	Cytoband	Reference Allele	Sample Allele	Variation Type	Gene Region	Gene Symbol	Transcript ID	Transcript Variant	Protein Variant	Variant Findings	Case Samples	Control Samples	Case Samples With Variant	Control Samples With Variant	P58_Q - Inferred Activity	P58_C3D1 - Inferred Activity	P58_EOS - Inferred Activity	P58_PB - Inferred Activity	P58_Q - Genotype	P58_C3D1 - Genotype	P58_EOS - Genotype	P58_PB - Genotype	Sample Genotype Quality	P58_Q - Compound Heterozygous	P58_C3D1 - Compound Heterozygous	P58_EOS - Compound Heterozygous	P58_PB - Compound Heterozygous	P58_Q - Call Quality	P58_C3D1 - Call Quality	P58_EOS - Call Quality	P58_PB - Call Quality	P58_Q - Read Depth	P58_C3D1 - Read Depth	P58_EOS - Read Depth	P58_PB - Read Depth	P58_Q - Allele Fraction	P58_C3D1 - Allele Fraction	P58_EOS - Allele Fraction	P58_Q - Allele Fraction	P58_C3D1 - Allele Fraction	P58_EOS - Allele Fraction	Sample Upstream Filtering	Translation Impact	Classification	SIFT Function Prediction	SIFT Score	PolyPhen-2 Function Prediction
12	25227321	25227321	p12.1	C	A	SNV	Exonic	KRAS	NM_033360.4; NM_001369786.1; ENST00000311936.8; NM_004985.5; ENST00000256078.9; NM_001369787.1	c.203G>T	p.R68M		-;-;P58_EOS	-	1	0			loss				Het		-; -; -; -			Yes				200				706				1.42	0	0	10.0252	-; -; Pass; -	missense	Uncertain Significance	Damaging	0	Probably Damaging
4	1806590	1806590	p16.3	G		Deletion	Exonic; ncRNA	FGFR3	NM_000142.5; NM_001354810.2; ENST00000352904.6; NM_022965.3; NM_001163213.1; NM_001354809.2; NR_148971.2; ENST00000481110.6	c.2078delG; n.2501delG; c.2007delG; c.2075delG; c.1739delG; c.2081delG	p.G693fs*16; p.G692fs*16; p.L670fs*115; p.G694fs*16; p.G580fs*16	1	P58_Q;-;-	-	1	0	loss				Het				-; -; -; -	Yes				200				1005				1			10.05	0	0	Pass; -; -; -	frameshift	Uncertain Significance
13	72772829	72772829	q21.33	A	G	SNV	Exonic	DIS3	NM_001128226.3; ENST00000377780.8; NM_014953.5; NM_001322349.2; ENST00000545453.5; NM_001322348.2; ENST00000377767.9	c.1250T>C; c.764T>C; c.881T>C; c.1160T>C	p.V294A; p.V417A; p.V387A; p.V255A		-;P58_C3D1;-	-	1	0		loss				Het			-; -; -; -		Yes				57.25				447				2.46		0	10.9962	0	-; Pass; -; -	missense	Uncertain Significance	Damaging	0.01	Probably Damaging
16	50750002	50750002	q12.1	G	A	SNV	Exonic; ncRNA; 5'UTR	CYLD	NM_001378743.1; ENST00000566206.5; NM_001042412.3; NR_166071.1; NM_001378748.1; NM_001378753.1; NM_001378750.1; NM_001378747.1; ENST00000569418.5; NM_001378754.1; NM_015247.3; NM_001378751.1; NM_001042355.2; ENST00000398568.6; NM_001378755.1; NM_001378746.1; NM_001378744.1; NM_001378749.1; NM_001378752.1; NM_001378745.1	c.-359G>A; c.304G>A; n.568G>A	p.A102T		-;P58_C3D1;-	-	1	0		loss				Het			-; -; -; -		Yes				86.14				1413				1.06		0	14.9778	0	-; Pass; -; -	missense	Uncertain Significance	Damaging	0.04	Possibly Damaging
7	140734728	140734728	q34	T		Deletion	Exonic; Intronic	BRAF	NM_001378473.1; NM_001378472.1; NM_001374244.1; ENST00000288602.11; NM_004333.6; NM_001378471.1; ENST00000646891.1; NM_001378469.1; NM_001378475.1; ENST00000644969.1; NM_001374258.1; NM_001378468.1; NM_001378470.1; NM_001378474.1; NM_001378467.1; NM_001354609.2	c.2014delA; c.2068delA; c.2290delA; c.2170delA; c.2104delA; c.2059delA; c.2127+5084delA; c.2179delA; c.1906delA	p.I764fs*10; p.I727fs*10; p.I724fs*10; p.I636fs*10; p.I672fs*10; p.I702fs*10; p.I690fs*10; p.I687fs*10		-;P58_C3D1;-	-	1	0		loss				Het			-; -; -; -		Yes				200				573				1.92		0	11.0016	0	-; Pass; -; -	frameshift	Uncertain Significance
Patient 23
Chromosome	Position	End Position	Cytoband	Reference Allele	Sample Allele	Variation Type	Gene Region	Gene Symbol	Transcript ID	Transcript Variant	Protein Variant	Variant Findings	Case Samples	Control Samples	Case Samples With Variant	Control Samples With Variant	P59_Q - Inferred Activity	P59_C3D1 - Inferred Activity	P59_EOS - Inferred Activity	P59_PB - Inferred Activity	P59_Q - Genotype	P59_C3D1 - Genotype	P59_EOS - Genotype	P59_PB - Genotype	Sample Genotype Quality	P59_Q - Compound Heterozygous	P59_C3D1 - Compound Heterozygous	P59_EOS - Compound Heterozygous	P59_PB - Compound Heterozygous	P59_Q - Call Quality	P59_C3D1 - Call Quality	P59_EOS - Call Quality	P59_PB - Call Quality	P59_Q - Read Depth	P59_C3D1 - Read Depth	P59_EOS - Read Depth	P59_PB - Read Depth	P59_Q - Allele Fraction	P59_C3D1 - Allele Fraction	P59_EOS - Allele Fraction	P59_Q - Allele Fraction	P59_C3D1 - Allele Fraction	P59_EOS - Allele Fraction	Sample Upstream Filtering	Translation Impact	Classification	SIFT Function Prediction	SIFT Score	PolyPhen-2 Function Prediction
4	1804460	1804460	p16.3	C		Deletion	Exonic; Intronic; ncRNA	FGFR3	NM_000142.5; NM_001354810.2; NM_001163213.1; ENST00000352904.6; NM_022965.3; NM_001354809.2; NR_148971.2; ENST00000481110.6	c.931-364delC; c.1212delC; c.1206delC; n.1632delC	p.K405fs*29; p.K403fs*29; p.K403fs*30	2	P59_Q;-;P59_EOS	-	2	0	loss		loss		Het		Het		-; -; -; -	Yes		Yes		200		200		1656		2133		0.91		0.47	15.0696	0	10.0251	Pass; -; Pass; -	frameshift	Uncertain Significance
3	142498715	142498715	q23	T		Deletion	Exonic	ATR	NM_001184.4; ENST00000661310.1; NM_001354579.2; ENST00000350721.9	c.5440delA; c.5248delA	p.R1750fs*10; p.R1814fs*10	9	P59_Q;-;P59_EOS	-	2	0	loss		loss		Het		Het		-; -; -; -	Yes		Yes		200		200		1467		3088		2.18		1.23	31.9806	0	37.9824	Pass; -; Pass; -	frameshift	Likely Pathogenic
Patient 24
Chromosome	Position	End Position	Cytoband	Reference Allele	Sample Allele	Variation Type	Gene Region	Gene Symbol	Transcript ID	Transcript Variant	Protein Variant	Variant Findings	Case Samples	Control Samples	Case Samples With Variant	Control Samples With Variant	P60_BM - Inferred Activity	P60_Q - Inferred Activity	P60_C3D1 - Inferred Activity	P60_C5D1 - Inferred Activity	P60_PB - Inferred Activity	P60_BM - Genotype	P60_Q - Genotype	P60_C3D1 - Genotype	P60_C5D1 - Genotype	P60_PB - Genotype	Sample Genotype Quality	P60_BM - Compound Heterozygous	P60_Q - Compound Heterozygous	P60_C3D1 - Compound Heterozygous	P60_C5D1 - Compound Heterozygous	P60_PB - Compound Heterozygous	P60_BM - Call Quality	P60_Q - Call Quality	P60_C3D1 - Call Quality	P60_C5D1 - Call Quality	P60_PB - Call Quality	P60_BM - Read Depth	P60_Q - Read Depth	P60_C3D1 - Read Depth	P60_C5D1 - Read Depth	P60_PB - Read Depth	P60_BM - Allele Fraction	P60_Q - Allele Fraction	P60_C3D1 - Allele Fraction	P60_C5D1 - Allele Fraction	P60_BM - Allele Fraction	P60_Q - Allele Fraction	P60_C3D1 - Allele Fraction
11	108302974	108302974	q22.3	T		Deletion	Exonic	ATM	NM_001351834.2; NM_000051.4; ENST00000452508.6	c.5441delT	p.L1814fs*14	11	-;P60_Q;-;P60_C5D1	-	2	0		loss		loss			Het		Het		-; -; -; -; -		Yes		Yes			200		200			2374		1920			0.8		0.78	0	18.992	0
13	72778286	72778286	q21.33	T		Deletion	Exonic; 5'UTR	DIS3	NM_001128226.3; ENST00000377780.8; NM_014953.5; NM_001322349.2; ENST00000545453.5; NM_001322348.2; ENST00000377767.9	c.487delA; c.397delA; c.118delA; c.1delA	p.M133fs*12; p.M1fs*12; p.M40fs*12; p.M163fs*12	3	P60_BM;P60_Q;P60_C3D1;P60_C5D1	-	4	0	loss	loss	loss	loss		Het	Het	Het	Het		-; -; -; -; -	Yes	Yes	Yes	Yes		200	200	200	200		2877	3098	1106	1898		0.94	0.68	1.18	0.9	27.0438	21.0664	13.0508
4	1804460	1804460	p16.3	C		Deletion	Exonic; Intronic; ncRNA	FGFR3	NM_000142.5; NM_001354810.2; NM_001163213.1; ENST00000352904.6; NM_022965.3; NM_001354809.2; NR_148971.2; ENST00000481110.6	c.931-364delC; c.1212delC; c.1206delC; n.1632delC	p.K405fs*29; p.K403fs*29; p.K403fs*30	2	-;P60_Q;P60_C3D1;-	-	2	0		loss	loss				Het	Het			-; -; -; -; -		Yes	Yes				200	200				2658	1025				0.64	0.98		0	17.0112	10.045
1	114713899	114713899	p13.2	T	G	SNV	Exonic	NRAS	ENST00000369535.5; NM_002524.5	c.191A>C	p.Y64S		-;P60_Q;P60_C3D1;P60_C5D1	-	3	0		loss	loss	normal			Het	Het	Het		-; -; -; -; -		Yes	Yes	No			151.76	200	95.93			2455	675	1010			0.45	1.48	0.69	0	11.0475	9.99
1	114713897	114713897	p13.2	T	A	SNV	Exonic	NRAS	ENST00000369535.5; NM_002524.5	c.193A>T	p.S65C	12	-;P60_Q;P60_C3D1;-	-	2	0		gain	gain				Het	Het			-; -; -; -; -		Yes	Yes				99.26	200				2500	678				0.44	1.47		0	11	9.9666
3	142468003	142468003	q23	T		Deletion	Exonic	ATR	NM_001184.4; ENST00000661310.1; NM_001354579.2; ENST00000350721.9	c.6618delA; c.6426delA	p.K2206fs*3; p.K2142fs*3		-;P60_Q;P60_C3D1;P60_C5D1	-	3	0		loss	loss	loss			Het	Het	Het		-; -; -; -; -		Yes	Yes	Yes			200	200	200			3599	1628	2551			0.31	0.68	0.55	0	11.1569	11.0704
17	7675196	7675196	p13.1	T	C	SNV	Exonic; 5'UTR	TP53	ENST00000359597.8; NM_000546.6; NM_001276761.2; NM_001276699.2; NM_001126113.2; NM_001126114.2; NM_001276760.2; ENST00000610538.4; ENST00000620739.4; NM_001126117.1; NM_001276696.2; NM_001276697.2; NM_001126116.1; NM_001276698.2; ENST00000610292.4; ENST00000420246.6; ENST00000413465.6; ENST00000619186.4; ENST00000269305.8; ENST00000622645.4; ENST00000617185.4; NM_001276695.2; ENST00000504937.5; N…	c.416A>G; c.20A>G; c.299A>G; c.-62A>G	p.K7R; p.K139R; p.K100R	32	-;-;-;P60_C5D1	-	1	0				loss					Het		-; -; -; -; -				Yes					151.76					948					1.48	0	0	0
12	25245350	25245350	p12.1	C	T	SNV	Exonic	KRAS	NM_033360.4; ENST00000556131.1; NM_001369786.1; ENST00000311936.8; NM_004985.5; ENST00000256078.9; NM_001369787.1	c.35G>A	p.G12D	12887	P60_BM;-;-;-	-	1	0	gain					Het					-; -; -; -; -	Yes					200					1409					7.67				108.07	0	0
Patient 25
Chromosome	Position	End Position	Cytoband	Reference Allele	Sample Allele	Variation Type	Gene Region	Gene Symbol	Transcript ID	Transcript Variant	Protein Variant	Variant Findings	Case Samples	Control Samples	Case Samples With Variant	Control Samples With Variant	P61_BM - Inferred Activity	P61_Q - Inferred Activity	P61_C3D1 - Inferred Activity	P61_EOS - Inferred Activity	P61_PB - Inferred Activity	P61_BM - Genotype	P61_Q - Genotype	P61_C3D1 - Genotype	P61_EOS - Genotype	P61_PB - Genotype	Sample Genotype Quality	P61_BM - Compound Heterozygous	P61_Q - Compound Heterozygous	P61_C3D1 - Compound Heterozygous	P61_EOS - Compound Heterozygous	P61_PB - Compound Heterozygous	P61_BM - Call Quality	P61_Q - Call Quality	P61_C3D1 - Call Quality	P61_EOS - Call Quality	P61_PB - Call Quality	P61_BM - Read Depth	P61_Q - Read Depth	P61_C3D1 - Read Depth	P61_EOS - Read Depth	P61_PB - Read Depth	P61_BM - Allele Fraction	P61_Q - Allele Fraction	P61_C3D1 - Allele Fraction	P61_EOS - Allele Fraction	P61_BM - Allele Fraction	P61_Q - Allele Fraction	P61_C3D1 - Allele Fraction
16	50782336	50782337	q12.1	TA	CT	Substitution	Exonic; ncRNA	CYLD	NM_001378743.1; ENST00000566206.5; NM_001042412.3; NR_166071.1; NM_001378748.1; NM_001378753.1; NM_001378750.1; NM_001378747.1; ENST00000569418.5; NM_001378754.1; NM_015247.3; NM_001378751.1; NM_001042355.2; ENST00000398568.6; NM_001378755.1; NM_001378746.1; NM_001378744.1; NM_001378749.1; NM_001378752.1; NM_001378745.1	c.1021_1022delTAinsCT; c.1657_1658delTAinsCT; c.1696_1697delTAinsCT; c.1687_1688delTAinsCT; n.1785_1786delTAinsCT	p.Y341L; p.Y563L; p.Y553L; p.Y566L		-;-;-;P61_EOS	-	1	0				loss					Het		-; -; -; -; -				Yes					200					910					1.32	0	0	0
6	10749627	10749627	p24.2	C	T	SNV	Exonic; Intronic	TMEM14B	ENST00000379542.10; ENST00000475942.5; ENST00000379530.7; ENST00000481240.5; NM_001127711.2; NM_001286488.1; ENST00000461342.5; NM_001286484.1; ENST00000467317.5; NM_030969.5; NM_001286489.1; NR_104454.1	c.29C>T; n.190+359C>T; c.67+359C>T	p.P10L		-;-;P61_C3D1;P61_EOS	-	2	0			normal	loss				Het	Het		-; -; -; -; -			No	Yes				138.98	200				2991	2200				0.67	1.14	0	0	20.0397
6	10755273	10755273	p24.2	A	T	SNV	Exonic; Intronic	TMEM14B	ENST00000379542.10; ENST00000475942.5; ENST00000379530.7; ENST00000481240.5; NM_001127711.2; NM_001286488.1; ENST00000461342.5; NM_001286484.1; ENST00000467317.5; NM_030969.5; NM_001286489.1; NR_104454.1	c.260+41A>T; c.293+41A>T; n.281+41A>T; c.191+41A>T; c.232A>T; c.334A>T	p.S78C; p.S112C		-;-;-;P61_EOS	-	1	0				loss					Het		-; -; -; -; -				Yes					111.31					964					1.04	0	0	0
7	140753313	140753313	q34	G	A	SNV	Exonic	BRAF	NM_001378473.1; NM_001374244.1; NM_001378472.1; ENST00000288602.11; NM_004333.6; NM_001378471.1; ENST00000646891.1; NM_001378469.1; NM_001378475.1; ENST00000644969.1; NM_001374258.1; NM_001378468.1; NM_001378470.1; NM_001378474.1; NM_001378467.1; NM_001354609.2	c.1822C>T; c.1558C>T; c.1711C>T; c.1756C>T; c.1720C>T; c.1831C>T; c.1666C>T; c.1942C>T	p.H648Y; p.H556Y; p.H611Y; p.H586Y; p.H520Y; p.H574Y; p.H571Y; p.H608Y	19	-;-;P61_C3D1;P61_EOS	-	2	0			gain	gain				Het	Het		-; -; -; -; -			Yes	Yes				124.42	128.58				2435	2166				0.82	0.83	0	0	19.967
16	50777921	50777921	q12.1	A		Deletion	Exonic; ncRNA	CYLD	NM_001378743.1; ENST00000566206.5; NM_001042412.3; NR_166071.1; NM_001378748.1; NM_001378753.1; NM_001378750.1; NM_001378747.1; ENST00000569418.5; NM_001378754.1; NM_015247.3; NM_001378751.1; NM_001042355.2; ENST00000398568.6; NM_001378755.1; NM_001378746.1; NM_001378744.1; NM_001378749.1; NM_001378752.1; NM_001378745.1	c.1109delA; c.443delA; c.1118delA; n.1373delA	p.N370fs*25; p.N148fs*35; p.N370fs*35; p.N373fs*35		-;P61_Q;-;P61_EOS	-	2	0		loss		loss			Het		Het		-; -; -; -; -		Yes		Yes			200		200			1999		1647			0.55		0.67	0	10.9945	0
5	138466839	138466839	q31.2	C		Deletion	Exonic	EGR1	NM_001964.3; ENST00000239938.5	c.390delC	p.I131fs*31	31	P61_BM;P61_Q;P61_C3D1;P61_EOS	-	4	0	loss	loss	loss	loss		Het	Het	Het	Hom		-; -; -; -; -	Yes	Yes	Yes	No		200	113.48	200	200		3245	4288	2206	1763		0.43	0.23	0.45	0.62	13.9535	9.8624	9.927
3	142496474	142496474	q23	T	A	SNV	Exonic	ATR	NM_001184.4; ENST00000661310.1; NM_001354579.2; ENST00000350721.9	c.5785A>T; c.5593A>T	p.R1929W; p.R1865W		-;-;P61_C3D1;-	-	1	0			loss					Het			-; -; -; -; -			Yes					200					203					5.42		0	0	11.0026
17	7675993	7675993	p13.1	C	T	SNV	Promoter; Splice Site	TP53	ENST00000359597.8; NM_001126115.1; ENST00000610623.4; NM_001276699.2; NM_001126113.2; ENST00000610538.4; NM_001126114.2; NM_001276760.2; ENST00000620739.4; NM_001126117.1; NM_001276696.2; NM_001276697.2; NM_001126116.1; NM_001276698.2; ENST00000420246.6; ENST00000610292.4; ENST00000413465.6; ENST00000269305.8; ENST00000619186.4; ENST00000622645.4; ENST00000617185.4; NM_001126118.1; ENST0000050493…	c.258+1G>A; c.-859G>A; c.375+1G>A; c.-778G>A		84	P61_BM;-;-;-	-	1	0	loss					Het					-; -; -; -; -	Yes					200					845					69.35				586.007	0	0
1	117622883	117622884	p12		C	Insertion	Exonic	TENT5C	NM_017709.4; ENST00000369448.4	c.15dupC	p.S6fs*18		P61_BM;-;-;-	-	1	0	normal					Het					-; -; -; -; -	No					200					965					36.58				352.997	0	0
12	25209908	25209908	p12.1	C	A	SNV	Exonic; 3'UTR	KRAS	NM_033360.4; NM_001369786.1; ENST00000311936.8; NM_004985.5; ENST00000256078.9; NM_001369787.1	c.*8G>T; c.454G>T	p.V152F	4	P61_BM;-;-;-	-	1	0	loss					Het					-; -; -; -; -	Yes					200					2018					3.52				71.0336	0	0
Patient 26
Chromosome	Position	End Position	Cytoband	Reference Allele	Sample Allele	Variation Type	Gene Region	Gene Symbol	Transcript ID	Transcript Variant	Protein Variant	Variant Findings	Case Samples	Control Samples	Case Samples With Variant	Control Samples With Variant	P62_Q - Inferred Activity	P62_C3D1 - Inferred Activity	P62_PB - Inferred Activity	P62_Q - Genotype	P62_C3D1 - Genotype	P62_PB - Genotype	Sample Genotype Quality	P62_Q - Compound Heterozygous	P62_C3D1 - Compound Heterozygous	P62_PB - Compound Heterozygous	P62_Q - Call Quality	P62_C3D1 - Call Quality	P62_PB - Call Quality	P62_Q - Read Depth	P62_C3D1 - Read Depth	P62_PB - Read Depth	P62_Q - Allele Fraction	P62_C3D1 - Allele Fraction	P62_Q - Allele Fraction	P62_C3D1 - Allele Fraction	Sample Upstream Filtering	Translation Impact	Classification	SIFT Function Prediction	SIFT Score	PolyPhen-2 Function Prediction	CADD Score	Conservation phyloP p-value	Regulatory Site	Regulator	Transcriptional Regulator	TFBS Enhancer Binding Score	Enhancer Binding Site
16	50779889	50779889	q12.1	C		Deletion	Exonic; ncRNA	CYLD	NM_001378743.1; NM_001378753.1; NM_001042412.3; NR_166071.1; NM_001378748.1; ENST00000566206.5; NM_001378750.1; NM_001378747.1; ENST00000569418.5; NM_001378754.1; NM_015247.3; NM_001378751.1; NM_001042355.2; ENST00000398568.6; NM_001378755.1; NM_001378746.1; NM_001378744.1; NM_001378749.1; NM_001378752.1; NM_001378745.1	c.1354delC; n.1618delC; c.1363delC; c.1324delC; c.688delC	p.Q442fs*16; p.Q455fs*16; p.Q452fs*16; p.Q230fs*16		P62_Q;-	-	1	0	loss			Het			-; -; -	Yes			200			778			1.93		15.0154	0	Pass; -; -	frameshift	Likely Pathogenic					5.702e-05
11	108257524	108257524	q22.3	A		Deletion	Exonic	ATM	NM_001351834.2; NM_000051.4; ENST00000452508.6	c.2294delA	p.N765fs*12	2	P62_Q;-	-	1	0	loss			Het			-; -; -	Yes			200			1219			1.07		13.0433	0	Pass; -; -	frameshift	Likely Pathogenic
5	138467449	138467450	q31.2		C	Insertion	Exonic	EGR1	NM_001964.3; ENST00000239938.5	c.1000dupC	p.H334fs*13	35	P62_Q;P62_C3D1	-	2	0	loss	loss		Het	Het		-; -; -	Yes	Yes		200	200		1587	2565		0.63	0.39	9.9981	10.0035	Pass; Pass; -	frameshift	Likely Pathogenic					4.732e-10	ENCODE TFBS	POLR2A; HEY1	POLR2A; HEY1
3	142559365	142559365	q23	A		Deletion	Exonic	ATR	NM_001184.4; ENST00000661310.1; NM_001354579.2; ENST00000350721.9	c.1426delT; c.1618delT	p.Y540fs*12; p.Y476fs*12		P62_Q;P62_C3D1	-	2	0	loss	loss		Het	Het		-; -; -	Yes	Yes		200	200		2142	4095		0.61	0.37	13.0662	15.1515	Pass; Pass; -	frameshift	Likely Pathogenic					0.0003499
3	142496474	142496474	q23	T	A	SNV	Exonic	ATR	NM_001184.4; ENST00000661310.1; NM_001354579.2; ENST00000350721.9	c.5785A>T; c.5593A>T	p.R1929W; p.R1865W		-;P62_C3D1	-	1	0		loss			Het		-; -; -		Yes			200			207			6.28	0	12.9996	-; Pass; -	missense	Uncertain Significance	Damaging	0	Probably Damaging	32
Patient 27
Chromosome	Position	End Position	Cytoband	Reference Allele	Sample Allele	Variation Type	Gene Region	Gene Symbol	Transcript ID	Transcript Variant	Protein Variant	Variant Findings	Case Samples	Control Samples	Case Samples With Variant	Control Samples With Variant	P63_BM - Inferred Activity	P63_Q - Inferred Activity	P63_C3D1 - Inferred Activity	P63_EOS - Inferred Activity	P63_PB - Inferred Activity	P63_BM - Genotype	P63_Q - Genotype	P63_C3D1 - Genotype	P63_EOS - Genotype	P63_PB - Genotype	Sample Genotype Quality	P63_BM - Compound Heterozygous	P63_Q - Compound Heterozygous	P63_C3D1 - Compound Heterozygous	P63_EOS - Compound Heterozygous	P63_PB - Compound Heterozygous	P63_BM - Call Quality	P63_Q - Call Quality	P63_C3D1 - Call Quality	P63_EOS - Call Quality	P63_PB - Call Quality	P63_BM - Read Depth	P63_Q - Read Depth	P63_C3D1 - Read Depth	P63_EOS - Read Depth	P63_PB - Read Depth	P63_BM - Allele Fraction	P63_Q - Allele Fraction	P63_C3D1 - Allele Fraction	P63_EOS - Allele Fraction	P63_BM - Allele Fraction	P63_Q - Allele Fraction	P63_C3D1 - Allele Fraction
3	142496521	142496521	q23	C	G	SNV	Splice Site	ATR	NM_001184.4; ENST00000661310.1; NM_001354579.2; ENST00000350721.9	c.5547-1G>C; c.5739-1G>C			-;-;P63_C3D1;-	-	1	0			loss					Het			-; -; -; -; -			Yes					200					300					4.67		0	0	14.01
3	142496478	142496478	q23	A	C	SNV	Exonic	ATR	NM_001184.4; ENST00000661310.1; NM_001354579.2; ENST00000350721.9	c.5781T>G; c.5589T>G	p.S1863R; p.S1927R		-;-;P63_C3D1;-	-	1	0			loss					Het			-; -; -; -; -			Yes					200					569					2.99		0	0	17.0131
3	142496489	142496489	q23	A	C	SNV	Exonic	ATR	NM_001184.4; ENST00000661310.1; NM_001354579.2; ENST00000350721.9	c.5770T>G; c.5578T>G	p.W1924G; p.W1860G		-;-;P63_C3D1;-	-	1	0			loss					Het			-; -; -; -; -			Yes					200					520					2.5		0	0	13
11	108302974	108302974	q22.3	T		Deletion	Exonic	ATM	NM_001351834.2; NM_000051.4; ENST00000452508.6	c.5441delT	p.L1814fs*14	11	P63_BM;P63_Q;P63_C3D1;-	-	3	0	loss	loss	loss			Het	Het	Het			-; -; -; -; -	Yes	Yes	Yes			125.81	200	200			3731	2424	4785			0.29	0.58	0.5		10.8199	14.0592	23.925
4	1804460	1804460	p16.3	C		Deletion	Exonic; Intronic; ncRNA	FGFR3	NM_000142.5; NM_001354810.2; NM_001163213.1; ENST00000352904.6; NM_022965.3; NM_001354809.2; NR_148971.2; ENST00000481110.6	c.931-364delC; c.1212delC; c.1206delC; n.1632delC	p.K405fs*29; p.K403fs*29; p.K403fs*30	2	P63_BM;-;P63_C3D1;-	-	2	0	loss		loss			Het		Het			-; -; -; -; -	No		Yes			200		200			2381		5013			0.76		0.24		18.0956	0	12.0312
1	117623685	117623685	p12	A	T	SNV	Exonic	TENT5C	NM_017709.4; ENST00000369448.4	c.817A>T	p.R273W		-;-;-;P63_EOS	-	1	0				loss					Het		-; -; -; -; -				Yes					122.48					948					1.16	0	0	0
12	25245321	25245321	p12.1	G	T	SNV	Exonic	KRAS	NM_033360.4; ENST00000556131.1; NM_001369786.1; ENST00000311936.8; NM_004985.5; ENST00000256078.9; NM_001369787.1	c.64C>A	p.Q22K	183	P63_BM;-;-;-	-	1	0	gain					Het					-; -; -; -; -	Yes					200					1990					2.96				58.904	0	0
Patient 28
Chromosome	Position	End Position	Cytoband	Reference Allele	Sample Allele	Variation Type	Gene Region	Gene Symbol	Transcript ID	Transcript Variant	Protein Variant	Variant Findings	Case Samples	Control Samples	Case Samples With Variant	Control Samples With Variant	P64_BM - Inferred Activity	P64_Q - Inferred Activity	P64_C3D1 - Inferred Activity	P64_EOS - Inferred Activity	P64_PB - Inferred Activity	P64_BM - Genotype	P64_Q - Genotype	P64_C3D1 - Genotype	P64_EOS - Genotype	P64_PB - Genotype	Sample Genotype Quality	P64_BM - Compound Heterozygous	P64_Q - Compound Heterozygous	P64_C3D1 - Compound Heterozygous	P64_EOS - Compound Heterozygous	P64_PB - Compound Heterozygous	P64_BM - Call Quality	P64_Q - Call Quality	P64_C3D1 - Call Quality	P64_EOS - Call Quality	P64_PB - Call Quality	P64_BM - Read Depth	P64_Q - Read Depth	P64_C3D1 - Read Depth	P64_EOS - Read Depth	P64_PB - Read Depth	P64_BM - Allele Fraction	P64_Q - Allele Fraction	P64_C3D1 - Allele Fraction	P64_EOS - Allele Fraction	P64_BM - Allele Fraction	P64_Q - Allele Fraction	P64_C3D1 - Allele Fraction
3	179234261	179234261	q26.32	C	T	SNV	Exonic; 3'UTR	PIK3CA	ENST00000643187.1; ENST00000263967.4; NM_006218.4	c.3104C>T; c.*184C>T	p.A1035V	52	-;-;-;P64_EOS	-	1	0				loss					Het		-; -; -; -; -				Yes					200					494					3.24	0	0	0
4	1806922	1806922	p16.3	G	C	SNV	Exonic; ncRNA	FGFR3	NM_000142.5; NM_001354810.2; ENST00000352904.6; NM_022965.3; NM_001163213.1; NM_001354809.2; NR_148971.2; ENST00000481110.6	c.1926G>C; c.2262G>C; c.2194G>C; c.2265G>C; n.2688G>C; c.2268G>C	p.D732H; p.V756V; p.V755V; p.V642V; p.V754V		-;-;-;P64_EOS	-	1	0				loss					Het		-; -; -; -; -				No					200					439					2.28	0	0	0
11	108302916	108302916	q22.3	T	A	SNV	Exonic	ATM	NM_001351834.2; NM_000051.4; ENST00000452508.6	c.5383T>A	p.W1795R	1	-;-;-;P64_EOS	-	1	0				loss					Het		-; -; -; -; -				Yes					200					485					2.27	0	0	0
16	50751661	50751661	q12.1	C	T	SNV	Exonic; ncRNA; 5'UTR	CYLD	NM_001378743.1; ENST00000566206.5; NM_001042412.3; NR_166071.1; NM_001378748.1; NM_001378753.1; NM_001378750.1; NM_001378747.1; ENST00000569418.5; NM_001378754.1; NM_015247.3; NM_001042355.2; NM_001378751.1; NM_001378755.1; ENST00000398568.6; NM_001378746.1; NM_001378744.1; NM_001378749.1; NM_001378752.1; NM_001378745.1	c.-105C>T; c.562C>T; n.826C>T	p.Q188*	2	-;-;-;P64_EOS	-	1	0				loss					Het		-; -; -; -; -				Yes					119.72					487					2.26	0	0	0
20	58854600	58854600	q13.32	G	A	SNV	Exonic; Intronic	GNAS	ENST00000313949.11; ENST00000306120.3; NM_001309861.2; ENST00000371075.7; NM_016592.4; NM_001309883.1; ENST00000493744.5; NM_001077490.2; ENST00000657090.1; NM_080425.3; ENST00000667293.1	c.-39+14660G>A; c.1335G>A; c.1148G>A; c.-39+12725G>A; c.*42+13714G>A; c.10+13714G>A; c.1145G>A	p.R382Q; p.A445A; p.R383Q		-;-;-;P64_EOS	-	1	0				loss					Het		-; -; -; -; -				Yes					200					1129					2.13	0	0	0
11	108282795	108282795	q22.3	G	A	SNV	Exonic	ATM	NM_001351834.2; NM_000051.4; ENST00000452508.6	c.3662G>A	p.W1221*	1	-;-;-;P64_EOS	-	1	0				loss					Het		-; -; -; -; -				Yes					127.96					707					1.7	0	0	0
13	48307361	48307362	q14.2	AG		Deletion	Exonic	RB1	ENST00000646097.1; ENST00000267163.5; ENST00000650461.1; NM_000321.3	c.219_220delAG	p.R73fs*?; p.R73fs*36	14	P64_BM;P64_Q;P64_C3D1;P64_EOS	-	4	0	loss	loss	loss	loss		Het	Het	Het	Het		-; -; -; -; -	Yes	Yes	Yes	Yes		200	200	200	200		5718	3759	2759	1702		0.3	0.35	0.4	0.76	17.154	13.1565	11.036
6	394951	394951	p25.3	T	A	SNV	ncRNA; Exonic	IRF4	NM_002460.4; NR_046000.3; NM_001195286.2; ENST00000380956.9	c.347T>A; n.460T>A	p.L116Q	4	-;-;P64_C3D1;P64_EOS	-	2	0			loss	loss				Het	Het		-; -; -; -; -			Yes	Yes				85.37	110.79				1522	958				0.66	0.63	0	0	10.0452
12	25245347	25245347	p12.1	C	T	SNV	Exonic	KRAS	NM_033360.4; ENST00000556131.1; NM_001369786.1; ENST00000311936.8; NM_004985.5; ENST00000256078.9; NM_001369787.1	c.38G>A	p.G13D	6735	P64_BM;-;-;-	-	1	0	gain					Het					-; -; -; -; -	No					200					1823					43.72				797.016	0	0
Patietn 29
Chromosome	Position	End Position	Cytoband	Reference Allele	Sample Allele	Variation Type	Gene Region	Gene Symbol	Transcript ID	Transcript Variant	Protein Variant	Variant Findings	Case Samples	Control Samples	Case Samples With Variant	Control Samples With Variant	P65_BM - Inferred Activity	P65_Q - Inferred Activity	P65_C3D1 - Inferred Activity	P65_EOS - Inferred Activity	P65_PB - Inferred Activity	P65_BM - Genotype	P65_Q - Genotype	P65_C3D1 - Genotype	P65_EOS - Genotype	P65_PB - Genotype	Sample Genotype Quality	P65_BM - Compound Heterozygous	P65_Q - Compound Heterozygous	P65_C3D1 - Compound Heterozygous	P65_EOS - Compound Heterozygous	P65_PB - Compound Heterozygous	P65_BM - Call Quality	P65_Q - Call Quality	P65_C3D1 - Call Quality	P65_EOS - Call Quality	P65_PB - Call Quality	P65_BM - Read Depth	P65_Q - Read Depth	P65_C3D1 - Read Depth	P65_EOS - Read Depth	P65_PB - Read Depth	P65_BM - Allele Fraction	P65_Q - Allele Fraction	P65_C3D1 - Allele Fraction	P65_EOS - Allele Fraction	P65_BM - Allele Fraction	P65_Q - Allele Fraction	P65_C3D1 - Allele Fraction
5	138466012	138466014	q31.2	GCA		Deletion	Exonic	EGR1	NM_001964.3; ENST00000239938.5	c.251_253delGCA	p.S84del	32	P65_BM;P65_Q;P65_C3D1;P65_EOS	-	4	0	loss	loss	loss	loss		Hom	Het	Het	Het		-; -; -; -; -	No	Yes	Yes	Yes		200	200	200	200		2755	1695	671	881		2.21	2.42	3.58	2.5	60.8855	41.019	24.0218
5	138465960	138465962	q31.2	AGC		Deletion	Exonic	EGR1	NM_001964.3; ENST00000239938.5	c.199_201delAGC	p.S67del	32	P65_BM;P65_Q;P65_C3D1;P65_EOS	-	4	0	loss	loss	loss	loss		Het	Het	Het	Het		-; -; -; -; -	Yes	Yes	Yes	Yes		200	200	200	200		2193	871	564	793		1.37	2.18	2.13	1.64	30.0441	18.9878	12.0132
4	1806302	1806305	p16.3	CGAG	GTTT	Substitution	Exonic; Intronic; ncRNA	FGFR3	NM_000142.5; NM_001354810.2; ENST00000352904.6; NM_001163213.1; NM_022965.3; NM_001354809.2; NR_148971.2; ENST00000481110.6	c.1962+129_1962+132delCGAGinsGTTT; c.2011_2014delCGAGinsGTTT; c.2005_2008delCGAGinsGTTT; c.1669_1672delCGAGinsGTTT; c.2008_2011delCGAGinsGTTT; n.2431_2434delCGAGinsGTTT	p.R671_V672delinsVF; p.R669_V670delinsVF; p.R557_V558delinsVF; p.R670_V671delinsVF		-;P65_Q;-;-	-	1	0		loss					Het				-; -; -; -; -		Yes					200					618					1.62			0	10.0116	0
17	7669677	7669677	p13.1	T	A	SNV	Exonic; 3'UTR; Intronic	TP53	NM_001126115.1; ENST00000359597.8; ENST00000610623.4; NM_001126113.2; NM_001276699.2; NM_001276760.2; NM_001126114.2; ENST00000610538.4; ENST00000620739.4; NM_001126117.1; NM_001276696.2; NM_001276697.2; NM_001126116.1; NM_001276698.2; ENST00000610292.4; ENST00000420246.6; ENST00000413465.6; ENST00000269305.8; ENST00000619186.4; ENST00000504937.5; ENST00000617185.4; ENST00000622645.4; NM_00127669…	c.1114A>T; c.782+4504A>T; c.637A>T; c.994-3433A>T; c.*133A>T; c.*221A>T; c.718A>T; c.997A>T	p.K213*; p.K333*; p.K240*; p.K372*	1	-;-;-;P65_EOS	-	1	0				loss					Het		-; -; -; -; -				Yes					200					937					1.81	0	0	0
4	1806276	1806278	p16.3	GGA	TTT	Substitution	Exonic; Intronic; ncRNA	FGFR3	NM_000142.5; NM_001354810.2; ENST00000352904.6; NM_001163213.1; NM_022965.3; NM_001354809.2; NR_148971.2; ENST00000481110.6	c.1962+103_1962+105delGGAinsTTT; c.1982_1984delGGAinsTTT; c.1979_1981delGGAinsTTT; c.1985_1987delGGAinsTTT; n.2405_2407delGGAinsTTT; c.1643_1645delGGAinsTTT	p.W661_M662delinsFL; p.W548_M549delinsFL; p.W662_M663delinsFL; p.W660_M661delinsFL		P65_BM;-;-;-	-	1	0	loss					Het					-; -; -; -; -	Yes					200					999					1.2				11.988	0	0
Patietn 30
Chromosome	Position	End Position	Cytoband	Reference Allele	Sample Allele	Variation Type	Gene Region	Gene Symbol	Transcript ID	Transcript Variant	Protein Variant	Variant Findings	Case Samples	Control Samples	Case Samples With Variant	Control Samples With Variant	P66_Q - Inferred Activity	P66_C3D1 - Inferred Activity	P66_REL - Inferred Activity	P66_PB - Inferred Activity	P66_Q - Genotype	P66_C3D1 - Genotype	P66_REL - Genotype	P66_PB - Genotype	Sample Genotype Quality	P66_Q - Compound Heterozygous	P66_C3D1 - Compound Heterozygous	P66_REL - Compound Heterozygous	P66_PB - Compound Heterozygous	P66_Q - Call Quality	P66_C3D1 - Call Quality	P66_REL - Call Quality	P66_PB - Call Quality	P66_Q - Read Depth	P66_C3D1 - Read Depth	P66_REL - Read Depth	P66_PB - Read Depth	P66_Q - Allele Fraction	P66_C3D1 - Allele Fraction	P66_REL - Allele Fraction	P66_Q - Allele Fraction	P66_C3D1 - Allele Fraction	P66_REL - Allele Fraction	Sample Upstream Filtering	Translation Impact	Classification	SIFT Function Prediction	SIFT Score	PolyPhen-2 Function Prediction
12	25245351	25245351	p12.1	C	G	SNV	Exonic	KRAS	NM_033360.4; ENST00000556131.1; NM_001369786.1; ENST00000311936.8; NM_004985.5; ENST00000256078.9; NM_001369787.1	c.34G>C	p.G12R	3120	-;-;P66_REL	-	1	0			gain				Het		-; -; -; -			Yes				200				1170				35.56	0	0	416.052	-; -; Pass; -	missense	Pathogenic	Damaging	0.02	Benign
13	72759879	72759879	q21.33	C	T	SNV	Splice Site	DIS3	NM_001128226.3; ENST00000377780.8; NM_014953.5; NM_001322349.2; ENST00000545453.5; NM_001322348.2; ENST00000377767.9	c.2704-1G>A; c.2794-1G>A; c.2308-1G>A; c.2425-1G>A			-;-;P66_REL	-	1	0			loss				Het		-; -; -; -			Yes				200				1040				30.67	0	0	318.968	-; -; Pass; -		Uncertain Significance
11	108302916	108302916	q22.3	T	A	SNV	Exonic	ATM	NM_001351834.2; NM_000051.4; ENST00000452508.6	c.5383T>A	p.W1795R	1	-;-;P66_REL	-	1	0			loss				Het		-; -; -; -			Yes				116.93				1159				1.12	0	0	12.9808	-; -; Pass; -	missense	Uncertain Significance	Damaging	0	Probably Damaging
13	48307361	48307362	q14.2	AG		Deletion	Exonic	RB1	ENST00000646097.1; ENST00000267163.5; ENST00000650461.1; NM_000321.3	c.219_220delAG	p.R73fs*?; p.R73fs*36	14	P66_Q;-;P66_REL	-	2	0	loss		loss		Het		Het		-; -; -; -	Yes		Yes		200		200		1522		2438		0.72		0.37	10.9584	0	9.0206	Pass; -; Pass; -	frameshift	Pathogenic
14	102905502	102905502	q32.32	T		Deletion	Exonic	TRAF3	NM_145725.3; NM_001199427.2; ENST00000351691.9; ENST00000539721.5; ENST00000392745.7; NM_145726.2; NM_003300.4; ENST00000560371.5	c.1176delT; c.1425delT; c.1350delT	p.F475fs*20; p.F392fs*20; p.F450fs*20	3	-;P66_C3D1;-	-	1	0		loss				Het			-; -; -; -		Yes				200				764				1.44		0	11.0016	0	-; Pass; -; -	frameshift	Uncertain Significance
3	179203731	179203732	q26.32	TC	AA	Substitution	Exonic	PIK3CA	ENST00000643187.1; ENST00000263967.4; NM_006218.4	c.1001_1002delTCinsAA	p.L334Q		-;P66_C3D1;-	-	1	0		loss				Het			-; -; -; -		Yes				200				802				1.37		0	10.9874	0	-; Pass; -; -	missense	Uncertain Significance
Patietn 31
Chromosome	Position	End Position	Cytoband	Reference Allele	Sample Allele	Variation Type	Gene Region	Gene Symbol	Transcript ID	Transcript Variant	Protein Variant	Variant Findings	Case Samples	Control Samples	Case Samples With Variant	Control Samples With Variant	P67_BM - Inferred Activity	P67_Q - Inferred Activity	P67_C3D1 - Inferred Activity	P67_EOS - Inferred Activity	P67_PB - Inferred Activity	P67_BM - Genotype	P67_Q - Genotype	P67_C3D1 - Genotype	P67_EOS - Genotype	P67_PB - Genotype	Sample Genotype Quality	P67_BM - Compound Heterozygous	P67_Q - Compound Heterozygous	P67_C3D1 - Compound Heterozygous	P67_EOS - Compound Heterozygous	P67_PB - Compound Heterozygous	P67_BM - Call Quality	P67_Q - Call Quality	P67_C3D1 - Call Quality	P67_EOS - Call Quality	P67_PB - Call Quality	P67_BM - Read Depth	P67_Q - Read Depth	P67_C3D1 - Read Depth	P67_EOS - Read Depth	P67_PB - Read Depth	P67_BM - Allele Fraction	P67_Q - Allele Fraction	P67_C3D1 - Allele Fraction	P67_EOS - Allele Fraction	P67_BM - Allele Fraction	P67_Q - Allele Fraction	P67_C3D1 - Allele Fraction
3	142566174	142566174	q23	G		Deletion	Exonic	ATR	NM_001184.4; ENST00000661310.1; NM_001354579.2; ENST00000350721.9	c.239delC	p.P80fs*5		-;P67_Q;-;-	-	1	0		loss					Het				-; -; -; -; -		Yes					200					1088					1.38			0	15.0144	0
6	10749627	10749627	p24.2	C	T	SNV	Exonic; Intronic	TMEM14B	ENST00000379542.10; ENST00000475942.5; ENST00000379530.7; ENST00000481240.5; NM_001127711.2; NM_001286488.1; ENST00000461342.5; NM_001286484.1; ENST00000467317.5; NM_030969.5; NM_001286489.1; NR_104454.1	c.29C>T; n.190+359C>T; c.67+359C>T	p.P10L		-;-;-;P67_EOS	-	1	0				normal					Het		-; -; -; -; -				No					79.12					1046					1.05	0	0	0
16	50793564	50793564	q12.1	T	A	SNV	Exonic; ncRNA	CYLD	NM_001378743.1; NR_166071.1; NM_001042412.3; ENST00000566206.5; NM_001378748.1; NM_001378753.1; NM_001378750.1; NM_001378747.1; ENST00000569418.5; NM_001378754.1; NM_015247.3; NM_001378751.1; NM_001042355.2; ENST00000398568.6; NM_001378746.1; NM_001378755.1; NM_001378744.1; NM_001378749.1; NM_001378752.1; NM_001378745.1	n.2458T>A; c.2360T>A; c.1694T>A; c.2369T>A; c.2330T>A	p.I777K; p.I565K; p.I787K; p.I790K		P67_BM;-;-;-	-	1	0	loss					Het					-; -; -; -; -	Yes					200					1005					38.21				384.01	0	0
Patient 32
Chromosome	Position	End Position	Cytoband	Reference Allele	Sample Allele	Variation Type	Gene Region	Gene Symbol	Transcript ID	Transcript Variant	Protein Variant	Variant Findings	Case Samples	Control Samples	Case Samples With Variant	Control Samples With Variant	P68_BM - Inferred Activity	P68_Q - Inferred Activity	P68_C3D1 - Inferred Activity	P68_REL - Inferred Activity	P68_PB - Inferred Activity	P68_BM - Genotype	P68_Q - Genotype	P68_C3D1 - Genotype	P68_REL - Genotype	P68_PB - Genotype	Sample Genotype Quality	P68_BM - Compound Heterozygous	P68_Q - Compound Heterozygous	P68_C3D1 - Compound Heterozygous	P68_REL - Compound Heterozygous	P68_PB - Compound Heterozygous	P68_BM - Call Quality	P68_Q - Call Quality	P68_C3D1 - Call Quality	P68_REL - Call Quality	P68_PB - Call Quality	P68_BM - Read Depth	P68_Q - Read Depth	P68_C3D1 - Read Depth	P68_REL - Read Depth	P68_PB - Read Depth	P68_BM - Allele Fraction	P68_Q - Allele Fraction	P68_C3D1 - Allele Fraction	P68_REL - Allele Fraction	P68_BM - Allele Fraction	P68_Q - Allele Fraction	P68_C3D1 - Allele Fraction
4	1806302	1806305	p16.3	CGAG	GTTT	Substitution	Exonic; Intronic; ncRNA	FGFR3	NM_000142.5; NM_001354810.2; ENST00000352904.6; NM_001163213.1; NM_022965.3; NM_001354809.2; NR_148971.2; ENST00000481110.6	c.1962+129_1962+132delCGAGinsGTTT; c.2011_2014delCGAGinsGTTT; c.2005_2008delCGAGinsGTTT; c.1669_1672delCGAGinsGTTT; c.2008_2011delCGAGinsGTTT; n.2431_2434delCGAGinsGTTT	p.R671_V672delinsVF; p.R669_V670delinsVF; p.R557_V558delinsVF; p.R670_V671delinsVF		P68_BM;P68_Q;-;-	-	2	0	loss	loss				Het	Het				-; -; -; -; -	Yes	Yes				200	200				819	877				2.44	1.25			19.9836	10.9625	0
13	48307361	48307362	q14.2	AG		Deletion	Exonic	RB1	ENST00000646097.1; ENST00000267163.5; ENST00000650461.1; NM_000321.3	c.219_220delAG	p.R73fs*?; p.R73fs*36	14	P68_BM;P68_Q;P68_C3D1;P68_REL	-	4	0	loss	loss	loss	loss		Het	Het	Het	Het		-; -; -; -; -	Yes	Yes	Yes	Yes		200	200	200	200		3252	6356	4824	21289		0.18	0.31	0.7	0.24	5.8536	19.7036	33.768
4	1804425	1804448	p16.3	GCGGCTGTGACGCTCTGCCGCCTG		Deletion	Exonic; Intronic; ncRNA	FGFR3	NM_000142.5; NM_001354810.2; NM_001163213.1; ENST00000352904.6; NM_022965.3; NM_001354809.2; NR_148971.2; ENST00000481110.6	c.931-399_931-376delGCGGCTGTGACGCTCTGCCGCCTG; c.1171_1194delGCGGCTGTGACGCTCTGCCGCCTG; c.1177_1200delGCGGCTGTGACGCTCTGCCGCCTG; n.1597_1620delGCGGCTGTGACGCTCTGCCGCCTG	p.A393_L400del; p.A391_L398del		P68_BM;P68_Q;P68_C3D1;P68_REL	-	4	0	loss	loss	loss	loss		Het	Het	Het	Het		-; -; -; -; -	Yes	Yes	Yes	Yes		200	200	200	200		2463	4363	3466	12274		15.39	0.25	0.32	0.33	379.056	10.9075	11.0912
4	1806675	1806675	p16.3	A	T	SNV	Exonic; ncRNA	FGFR3	NM_000142.5; NM_001354810.2; ENST00000352904.6; NM_022965.3; NM_001163213.1; NM_001354809.2; NR_148971.2; ENST00000481110.6	c.2166A>T; c.2160A>T; n.2586A>T; c.2163A>T; c.2092A>T; c.1824A>T	p.T722T; p.T698S; p.T608T; p.T721T; p.T720T		-;-;P68_C3D1;-	-	1	0			loss					Het			-; -; -; -; -			Yes					200					1032					1.07		0	0	11.0424
1	117623685	117623685	p12	A	T	SNV	Exonic	TENT5C	NM_017709.4; ENST00000369448.4	c.817A>T	p.R273W		-;-;P68_C3D1;-	-	1	0			normal					Het			-; -; -; -; -			No					148.75					1075					1.02		0	0	10.965
13	48452998	48452999	q14.2	AC	CT	Substitution	Exonic	RB1	ENST00000267163.5; ENST00000650461.1; NM_000321.3	c.1701_1702delACinsCT	p.P568S		-;-;P68_C3D1;P68_REL	-	2	0			loss	loss				Het	Het		-; -; -; -; -			Yes	Yes				138.61	200				519	2493				0.39	0.56	0	0	2.0241
Patient 33
Chromosome	Position	End Position	Cytoband	Reference Allele	Sample Allele	Variation Type	Gene Region	Gene Symbol	Transcript ID	Transcript Variant	Protein Variant	Variant Findings	Case Samples	Control Samples	Case Samples With Variant	Control Samples With Variant	P69_Q - Inferred Activity	P69_C3D1 - Inferred Activity	P69_EOS - Inferred Activity	P69_PB - Inferred Activity	P69_Q - Genotype	P69_C3D1 - Genotype	P69_EOS - Genotype	P69_PB - Genotype	Sample Genotype Quality	P69_Q - Compound Heterozygous	P69_C3D1 - Compound Heterozygous	P69_EOS - Compound Heterozygous	P69_PB - Compound Heterozygous	P69_Q - Call Quality	P69_C3D1 - Call Quality	P69_EOS - Call Quality	P69_PB - Call Quality	P69_Q - Read Depth	P69_C3D1 - Read Depth	P69_EOS - Read Depth	P69_PB - Read Depth	P69_Q - Allele Fraction	P69_C3D1 - Allele Fraction	P69_EOS - Allele Fraction	P69_Q - Allele Fraction	P69_C3D1 - Allele Fraction	P69_EOS - Allele Fraction	Sample Upstream Filtering	Translation Impact	Classification	SIFT Function Prediction	SIFT Score	PolyPhen-2 Function Prediction
17	81510793	81510794	q25.3	CC	GA	Substitution	Exonic; ncRNA	ACTG1	ENST00000575842.5; ENST00000644774.1; NM_001199954.2; ENST00000615544.4; NR_037688.3; NM_001614.5	n.1096_1097delGGinsTC; c.1024_1025delGGinsTC	p.G342S	31	P69_Q;-;-	-	1	0	loss				Het				-; -; -; -	Yes				200				1218				1.4			17.052	0	0	Pass; -; -; -	missense	Uncertain Significance	Damaging	0	Possibly Damaging
4	1804481	1804481	p16.3	C		Deletion	Exonic; Intronic; ncRNA	FGFR3	NM_000142.5; NM_001354810.2; NM_001163213.1; ENST00000352904.6; NM_022965.3; NM_001354809.2; NR_148971.2; ENST00000481110.6	n.1653delC; c.931-343delC; c.1233delC; c.1227delC	p.T410fs*22; p.T412fs*22; p.T410fs*23	1	P69_Q;-;-	-	1	0	loss				Het				-; -; -; -	Yes				200				966				1.14			11.0124	0	0	Pass; -; -; -	frameshift	Uncertain Significance
13	48307361	48307362	q14.2	AG		Deletion	Exonic	RB1	ENST00000646097.1; ENST00000267163.5; ENST00000650461.1; NM_000321.3	c.219_220delAG	p.R73fs*?; p.R73fs*36	14	P69_Q;P69_C3D1;P69_EOS	-	3	0	loss	loss	loss		Het	Het	Het		-; -; -; -	Yes	Yes	Yes		200	200	200		1301	3193	2185		0.46	0.56	0.73	5.9846	17.8808	15.9505	Pass; Pass; Pass; -	frameshift	Pathogenic
14	65077965	65077966	q23.3	GT		Deletion	Exonic; 5'UTR; ncRNA; Intronic	MAX	ENST00000618858.4; NM_001320415.2; NM_145113.3; NR_073137.1; ENST00000556443.5; ENST00000358402.8; NM_145112.3; NM_002382.5; ENST00000341653.6; ENST00000555667.5; NM_197957.3; NM_001271069.1; ENST00000358664.9; ENST00000284165.10	c.171+15742_171+15743delAC; n.366_367delAC; c.144+15742_144+15743delAC; c.-33_-32delAC; c.242_243delAC; c.215_216delAC	p.H81fs*5; p.H72fs*5	4	-;P69_C3D1;P69_EOS	-	2	0		loss	loss			Het	Het		-; -; -; -		No	No			200	200			1782	1409			0.62	0.43	0	11.0484	6.0587	-; Pass; Pass; -	frameshift	Pathogenic
12	25227300	25227300	p12.1	C	T	SNV	Exonic	KRAS	NM_033360.4; NM_001369786.1; ENST00000311936.8; NM_004985.5; ENST00000256078.9; NM_001369787.1	c.224G>A	p.G75E	1	-;P69_C3D1;-	-	1	0		loss				Het			-; -; -; -		No				200				1631				1.35		0	22.0185	0	-; Pass; -; -	missense	Uncertain Significance	Damaging	0	Probably Damaging
13	48367537	48367537	q14.2	A		Deletion	Exonic	RB1	ENST00000267163.5; ENST00000650461.1; NM_000321.3	c.983delA	p.N328fs*4	2	-;P69_C3D1;-	-	1	0		loss				Het			-; -; -; -		Yes				200				1062				1.04		0	11.0448	0	-; Pass; -; -	frameshift	Likely Pathogenic
6	10749627	10749627	p24.2	C	T	SNV	Exonic; Intronic	TMEM14B	ENST00000379542.10; ENST00000475942.5; ENST00000379530.7; ENST00000481240.5; NM_001127711.2; NM_001286488.1; ENST00000461342.5; NM_001286484.1; ENST00000467317.5; NM_030969.5; NM_001286489.1; NR_104454.1	c.29C>T; n.190+359C>T; c.67+359C>T	p.P10L		-;-;P69_EOS	-	1	0			normal				Het		-; -; -; -			No				200				1891				1.11	0	0	20.9901	-; -; Pass; -	missense	Uncertain Significance	Damaging	0.01	Possibly Damaging
Patient 34
Chromosome	Position	End Position	Cytoband	Reference Allele	Sample Allele	Variation Type	Gene Region	Gene Symbol	Transcript ID	Transcript Variant	Protein Variant	Variant Findings	Case Samples	Control Samples	Case Samples With Variant	Control Samples With Variant	P70_Q - Inferred Activity	P70_C3D1 - Inferred Activity	P70_EOS - Inferred Activity	P70_PB - Inferred Activity	P70_Q - Genotype	P70_C3D1 - Genotype	P70_EOS - Genotype	P70_PB - Genotype	Sample Genotype Quality	P70_Q - Compound Heterozygous	P70_C3D1 - Compound Heterozygous	P70_EOS - Compound Heterozygous	P70_PB - Compound Heterozygous	P70_Q - Call Quality	P70_C3D1 - Call Quality	P70_EOS - Call Quality	P70_PB - Call Quality	P70_Q - Read Depth	P70_C3D1 - Read Depth	P70_EOS - Read Depth	P70_PB - Read Depth	P70_Q - Allele Fraction	P70_C3D1 - Allele Fraction	P70_EOS - Allele Fraction	P70_Q - Allele Fraction	P70_C3D1 - Allele Fraction	P70_EOS - Allele Fraction	Sample Upstream Filtering	Translation Impact	Classification	SIFT Function Prediction	SIFT Score	PolyPhen-2 Function Prediction
4	1806302	1806305	p16.3	CGAG	GTTT	Substitution	Exonic; Intronic; ncRNA	FGFR3	NM_000142.5; NM_001354810.2; ENST00000352904.6; NM_001163213.1; NM_022965.3; NM_001354809.2; NR_148971.2; ENST00000481110.6	c.1962+129_1962+132delCGAGinsGTTT; c.2011_2014delCGAGinsGTTT; c.2005_2008delCGAGinsGTTT; c.1669_1672delCGAGinsGTTT; c.2008_2011delCGAGinsGTTT; n.2431_2434delCGAGinsGTTT	p.R671_V672delinsVF; p.R669_V670delinsVF; p.R557_V558delinsVF; p.R670_V671delinsVF		P70_Q;-;-	-	1	0	loss				Het				-; -; -; -	Yes				200				858				1.17			10.0386	0	0	Pass; -; -; -	in-frame	Uncertain Significance
4	1806299	1806299	p16.3	G	T	SNV	Exonic; Intronic; ncRNA	FGFR3	NM_000142.5; NM_001354810.2; ENST00000352904.6; NM_001163213.1; NM_022965.3; NM_001354809.2; NR_148971.2; ENST00000481110.6	c.2008G>T; c.1962+126G>T; n.2428G>T; c.2002G>T; c.1666G>T; c.2005G>T	p.D670Y; p.D556Y; p.D669Y; p.D668Y	1	P70_Q;-;-	-	1	0	gain				Het				-; -; -; -	Yes				151.76				944				1.06			10.0064	0	0	Pass; -; -; -	missense	Uncertain Significance	Damaging	0	Possibly Damaging
3	142468003	142468003	q23	T		Deletion	Exonic	ATR	NM_001184.4; ENST00000661310.1; NM_001354579.2; ENST00000350721.9	c.6618delA; c.6426delA	p.K2206fs*3; p.K2142fs*3		P70_Q;P70_C3D1;P70_EOS	-	3	0	loss	loss	loss		Het	Het	Het		-; -; -; -	Yes	Yes	Yes		200	200	200		3981	5041	2528		0.58	0.34	0.47	23.0898	17.1394	11.8816	Pass; Pass; Pass; -	frameshift	Likely Pathogenic
4	1804460	1804460	p16.3	C		Deletion	Exonic; Intronic; ncRNA	FGFR3	NM_000142.5; NM_001354810.2; NM_001163213.1; ENST00000352904.6; NM_022965.3; NM_001354809.2; NR_148971.2; ENST00000481110.6	c.931-364delC; c.1212delC; c.1206delC; n.1632delC	p.K405fs*29; p.K403fs*29; p.K403fs*30	2	P70_Q;P70_C3D1;P70_EOS	-	3	0	loss	loss	loss		Het	Het	Het		-; -; -; -	Yes	Yes	No		200	200	200		3169	3750	1746		0.5	0.35	0.69	15.845	13.125	12.0474	Pass; Pass; Pass; -	frameshift	Uncertain Significance
3	142498697	142498697	q23	A		Deletion	Exonic	ATR	NM_001184.4; ENST00000661310.1; NM_001354579.2; ENST00000350721.9	c.5458delT; c.5266delT	p.Y1756fs*4; p.Y1820fs*4		-;P70_C3D1;P70_EOS	-	2	0		loss	loss			Het	Het		-; -; -; -		Yes	Yes			153.53	200			3632	2089			0.3	0.67	0	10.896	13.9963	-; Pass; Pass; -	frameshift	Likely Pathogenic
3	142559365	142559365	q23	A		Deletion	Exonic	ATR	NM_001184.4; ENST00000661310.1; NM_001354579.2; ENST00000350721.9	c.1426delT; c.1618delT	p.Y540fs*12; p.Y476fs*12		-;P70_C3D1;P70_EOS	-	2	0		loss	loss			Het	Het		-; -; -; -		Yes	Yes			200	200			4659	2347			0.28	0.51	0	13.0452	11.9697	-; Pass; Pass; -	frameshift	Likely Pathogenic
11	108302974	108302974	q22.3	T		Deletion	Exonic	ATM	NM_001351834.2; NM_000051.4; ENST00000452508.6	c.5441delT	p.L1814fs*14	11	-;P70_C3D1;P70_EOS	-	2	0		loss	loss			Het	Het		-; -; -; -		Yes	Yes			200	200			2749	2207			0.62	0.82	0	17.0438	18.0974	-; Pass; Pass; -	frameshift	Likely Pathogenic
Patient 35
Chromosome	Position	End Position	Cytoband	Reference Allele	Sample Allele	Variation Type	Gene Region	Gene Symbol	Transcript ID	Transcript Variant	Protein Variant	Variant Findings	Case Samples	Control Samples	Case Samples With Variant	Control Samples With Variant	P71_Q - Inferred Activity	P71_C3D1 - Inferred Activity	P71_EOS - Inferred Activity	P71_PB - Inferred Activity	P71_Q - Genotype	P71_C3D1 - Genotype	P71_EOS - Genotype	P71_PB - Genotype	Sample Genotype Quality	P71_Q - Compound Heterozygous	P71_C3D1 - Compound Heterozygous	P71_EOS - Compound Heterozygous	P71_PB - Compound Heterozygous	P71_Q - Call Quality	P71_C3D1 - Call Quality	P71_EOS - Call Quality	P71_PB - Call Quality	P71_Q - Read Depth	P71_C3D1 - Read Depth	P71_EOS - Read Depth	P71_PB - Read Depth	P71_Q - Allele Fraction	P71_C3D1 - Allele Fraction	P71_EOS - Allele Fraction	P71_Q - Allele Fraction	P71_C3D1 - Allele Fraction	P71_EOS - Allele Fraction	Sample Upstream Filtering	Translation Impact	Classification	SIFT Function Prediction	SIFT Score	PolyPhen-2 Function Prediction
3	142562463	142562464	q23	AA	TT	Substitution	Exonic	ATR	NM_001184.4; ENST00000661310.1; NM_001354579.2; ENST00000350721.9	c.938_939delTTinsAA	p.I313K		-;-;P71_EOS	-	1	0			loss				Het		-; -; -; -			Yes				200				218				4.59	0	0	10.0062	-; -; Pass; -	missense	Uncertain Significance
4	1806302	1806305	p16.3	CGAG	GTTT	Substitution	Exonic; Intronic; ncRNA	FGFR3	NM_000142.5; NM_001354810.2; ENST00000352904.6; NM_001163213.1; NM_022965.3; NM_001354809.2; NR_148971.2; ENST00000481110.6	c.1962+129_1962+132delCGAGinsGTTT; c.2011_2014delCGAGinsGTTT; c.2005_2008delCGAGinsGTTT; c.1669_1672delCGAGinsGTTT; c.2008_2011delCGAGinsGTTT; n.2431_2434delCGAGinsGTTT	p.R671_V672delinsVF; p.R669_V670delinsVF; p.R557_V558delinsVF; p.R670_V671delinsVF		P71_Q;-;-	-	1	0	loss				Het				-; -; -; -	Yes				200				320				3.75			12	0	0	Pass; -; -; -	in-frame	Uncertain Significance
Patient 36
Chromosome	Position	End Position	Cytoband	Reference Allele	Sample Allele	Variation Type	Gene Region	Gene Symbol	Transcript ID	Transcript Variant	Protein Variant	Variant Findings	Case Samples	Control Samples	Case Samples With Variant	Control Samples With Variant	P72_Q - Inferred Activity	P72_C3D1 - Inferred Activity	P72_EOS - Inferred Activity	P72_PB - Inferred Activity	P72_Q - Genotype	P72_C3D1 - Genotype	P72_EOS - Genotype	P72_PB - Genotype	Sample Genotype Quality	P72_Q - Compound Heterozygous	P72_C3D1 - Compound Heterozygous	P72_EOS - Compound Heterozygous	P72_PB - Compound Heterozygous	P72_Q - Call Quality	P72_C3D1 - Call Quality	P72_EOS - Call Quality	P72_PB - Call Quality	P72_Q - Read Depth	P72_C3D1 - Read Depth	P72_EOS - Read Depth	P72_PB - Read Depth	P72_Q - Allele Fraction	P72_C3D1 - Allele Fraction	P72_EOS - Allele Fraction	P72_Q - Allele Fraction	P72_C3D1 - Allele Fraction	P72_EOS - Allele Fraction	Sample Upstream Filtering	Translation Impact	Classification	SIFT Function Prediction	SIFT Score	PolyPhen-2 Function Prediction
11	69643953	69643953	q13.3	G	A	SNV	Exonic	CCND1	NM_053056.3; ENST00000227507.3	c.536G>A	p.R179H	2	-;-;P72_EOS	-	1	0			loss				Het		-; -; -; -			Yes				200				610				2.13	0	0	12.993	-; -; Pass; -	missense	Uncertain Significance	Damaging	0.01	Possibly Damaging
5	138467548	138467548	q31.2	C	T	SNV	Exonic	EGR1	NM_001964.3; ENST00000239938.5	c.1099C>T	p.P367S	30	-;-;P72_EOS	-	1	0			loss				Het		-; -; -; -			Yes				123.28				553				1.81	0	0	10.0093	-; -; Pass; -	missense	Uncertain Significance	Damaging	0	Probably Damaging
3	142458969	142458969	q23	G	A	SNV	Exonic	ATR	NM_001184.4; ENST00000661310.1; NM_001354579.2; ENST00000350721.9	c.7300C>T; c.7492C>T	p.L2498F; p.L2434F		-;-;P72_EOS	-	1	0			loss				Het		-; -; -; -			Yes				200				717				1.67	0	0	11.9739	-; -; Pass; -	missense	Uncertain Significance	Damaging	0.01	Probably Damaging
13	72761663	72761663	q21.33	C	T	SNV	Exonic	DIS3	NM_001128226.3; ENST00000377780.8; NM_014953.5; NM_001322349.2; ENST00000545453.5; NM_001322348.2; ENST00000377767.9	c.2404G>A; c.2008G>A; c.2494G>A; c.2125G>A	p.V832M; p.V670M; p.V709M; p.V802M		-;-;P72_EOS	-	1	0			loss				Het		-; -; -; -			Yes				138.21				861				1.51	0	0	13.0011	-; -; Pass; -	missense	Uncertain Significance	Damaging	0	Probably Damaging
6	106105158	106105159	q21	CC	GG	Substitution	Exonic	PRDM1	ENST00000369089.3; NM_182907.3; ENST00000652320.1; NM_001198.4; ENST00000648754.1; ENST00000651185.1; ENST00000369091.6; ENST00000369096.9	c.998_999delCCinsGG; c.596_597delCCinsGG; c.1040_1041delCCinsGG; c.890_891delCCinsGG	p.T199R; p.T297R; p.T347R; p.T333R		-;P72_C3D1;P72_EOS	-	2	0		loss	loss			Het	Het		-; -; -; -		Yes	Yes			200	200			661	1103			0.61	1.45	0	4.0321	15.9935	-; Pass; Pass; -	missense	Uncertain Significance
3	179230011	179230011	q26.32	G	A	SNV	Exonic	PIK3CA	ENST00000643187.1; ENST00000263967.4; NM_006218.4	c.2674G>A	p.A892T		-;-;P72_EOS	-	1	0			loss				Het		-; -; -; -			Yes				156.54				831				1.44	0	0	11.9664	-; -; Pass; -	missense	Likely Pathogenic	Tolerated	0.06	Benign
13	48381393	48381393	q14.2	C	T	SNV	Exonic	RB1	ENST00000267163.5; ENST00000650461.1; NM_000321.3	c.1645C>T	p.H549Y	5	-;-;P72_EOS	-	1	0			normal				Het		-; -; -; -			No				200				786				1.4	0	0	11.004	-; -; Pass; -	missense	Uncertain Significance	Tolerated	0.06	Possibly Damaging
3	179230072	179230072	q26.32	G	A	SNV	Exonic	PIK3CA	ENST00000643187.1; ENST00000263967.4; NM_006218.4	c.2735G>A	p.G912E	1	-;-;P72_EOS	-	1	0			loss				Het		-; -; -; -			Yes				200				1184				1.35	0	0	15.984	-; -; Pass; -	missense	Likely Pathogenic	Damaging	0	Probably Damaging
7	140808013	140808013	q34	C	T	SNV	Exonic	BRAF	NM_001378473.1; NM_001378472.1; NM_001374244.1; ENST00000288602.11; NM_004333.6; NM_001378471.1; ENST00000646891.1; NM_001378469.1; NM_001378475.1; ENST00000644969.1; NM_001374258.1; NM_001378468.1; NM_001378470.1; NM_001378474.1; NM_001378467.1; NM_001354609.2	c.394G>A; c.658G>A; c.667G>A; c.556G>A; c.502G>A	p.E168K; p.E223K; p.E220K; p.E132K; p.E186K	2	-;-;P72_EOS	-	1	0			loss				Het		-; -; -; -			Yes				127.61				801				1.25	0	0	10.0125	-; -; Pass; -	missense	Uncertain Significance			Possibly Damaging
20	58854437	58854439	q13.32	CTG	ACT	Substitution	Exonic; Intronic	GNAS	ENST00000313949.11; ENST00000306120.3; NM_001309861.2; ENST00000371075.7; NM_016592.4; NM_001309883.1; ENST00000493744.5; NM_001077490.2; ENST00000657090.1; NM_080425.3; ENST00000667293.1	c.10+13551_10+13553delCTGinsACT; c.985_987delCTGinsACT; c.-39+14497_-39+14499delCTGinsACT; c.*42+13551_*42+13553delCTGinsACT; c.-39+12562_-39+12564delCTGinsACT; c.1172_1174delCTGinsACT; c.982_984delCTGinsACT	p.L328T; p.L329T; p.A391_A392delinsDS		-;-;P72_EOS	-	1	0			loss				Het		-; -; -; -			Yes				200				1315				1.14	0	0	14.991	-; -; Pass; -	missense; in-frame	Uncertain Significance
20	58854445	58854454	q13.32	GCAGCCCCTG	A	Substitution	Exonic; Intronic	GNAS	ENST00000313949.11; ENST00000306120.3; NM_001309861.2; ENST00000371075.7; NM_016592.4; NM_001309883.1; ENST00000493744.5; NM_001077490.2; ENST00000657090.1; NM_080425.3; ENST00000667293.1	c.-39+12570_-39+12579delGCAGCCCCTGinsA; c.1180_1189delGCAGCCCCTGinsA; c.*42+13559_*42+13568delGCAGCCCCTGinsA; c.993_1002delGCAGCCCCTGinsA; c.990_999delGCAGCCCCTGinsA; c.-39+14505_-39+14514delGCAGCCCCTGinsA; c.10+13559_10+13568delGCAGCCCCTGinsA	p.L333_P335del; p.A394_A397delinsT; p.L334_P336del		-;-;P72_EOS	-	1	0			loss				Het		-; -; -; -			Yes				200				1342				1.12	0	0	15.0304	-; -; Pass; -	in-frame	Uncertain Significance
20	58854459	58854459	q13.32	C	A	SNV	Exonic; Intronic	GNAS	ENST00000313949.11; ENST00000306120.3; NM_001309861.2; ENST00000371075.7; NM_016592.4; NM_001309883.1; ENST00000493744.5; NM_001077490.2; ENST00000657090.1; NM_080425.3; ENST00000667293.1	c.1007C>A; c.10+13573C>A; c.-39+14519C>A; c.*42+13573C>A; c.1194C>A; c.-39+12584C>A; c.1004C>A	p.P336H; p.P335H; p.A398A		-;-;P72_EOS	-	1	0			loss				Het		-; -; -; -			Yes				200				1254				1.12	0	0	14.0448	-; -; Pass; -	missense; synonymous	Uncertain Significance
4	1804460	1804460	p16.3	C		Deletion	Exonic; Intronic; ncRNA	FGFR3	NM_000142.5; NM_001354810.2; NM_001163213.1; ENST00000352904.6; NM_022965.3; NM_001354809.2; NR_148971.2; ENST00000481110.6	c.931-364delC; c.1212delC; c.1206delC; n.1632delC	p.K405fs*29; p.K403fs*29; p.K403fs*30	2	-;-;P72_EOS	-	1	0			loss				Het		-; -; -; -			Yes				200				998				1.1	0	0	10.978	-; -; Pass; -	frameshift	Uncertain Significance
16	50796440	50796440	q12.1	G	A	SNV	Exonic; ncRNA	CYLD	NM_001378743.1; NM_001042412.3; NR_166071.1; NM_001378748.1; NM_001378753.1; NM_001378750.1; NM_001378747.1; ENST00000569418.5; NM_001378754.1; NM_015247.3; NM_001378751.1; NM_001042355.2; ENST00000398568.6; NM_001378755.1; NM_001378746.1; NM_001378744.1; NM_001378749.1; NM_001378752.1; NM_001378745.1	c.2794G>A; c.2803G>A; c.2128G>A; c.2764G>A; n.2892G>A	p.A710T; p.A932T; p.A922T; p.A935T		-;-;P72_EOS	-	1	0			loss				Het		-; -; -; -			Yes				108.39				1093				1.1	0	0	12.023	-; -; Pass; -	missense	Uncertain Significance	Damaging	0.02
17	81510794	81510794	q25.3	C	A	SNV	Exonic; ncRNA	ACTG1	ENST00000575842.5; ENST00000644774.1; NM_001199954.2; ENST00000615544.4; NR_037688.3; NM_001614.5	c.1024G>T; n.1096G>T	p.G342C	31	-;-;P72_EOS	-	1	0			loss				Het		-; -; -; -			Yes				200				1143				1.05	0	0	12.0015	-; -; Pass; -	missense	Uncertain Significance	Damaging	0.01	Probably Damaging
13	72763545	72763546	q21.33		T	Insertion	Exonic	DIS3	NM_001128226.3; ENST00000377780.8; NM_014953.5; NM_001322349.2; ENST00000545453.5; NM_001322348.2; ENST00000377767.9	c.1942dupA; c.1546dupA; c.2032dupA; c.1663dupA	p.I648fs*3; p.I678fs*3; p.I555fs*3; p.I516fs*3	3	P72_Q;-;-	-	1	0	loss				Het				-; -; -; -	Yes				200				1204				2.08			25.0432	0	0	Pass; -; -; -	frameshift	Likely Pathogenic
3	142513635	142513635	q23	G	A	SNV	Exonic	ATR	NM_001184.4; ENST00000661310.1; NM_001354579.2; ENST00000350721.9	c.4315C>T; c.4507C>T	p.R1503*; p.R1439*	6	-;P72_C3D1;-	-	1	0		loss				Het			-; -; -; -		Yes				131.21				330				3.33		0	10.989	0	-; Pass; -; -	stop gain	Likely Pathogenic
Patient 37
Chromosome	Position	End Position	Cytoband	Reference Allele	Sample Allele	Variation Type	Gene Region	Gene Symbol	Transcript ID	Transcript Variant	Protein Variant	Variant Findings	Case Samples	Control Samples	Case Samples With Variant	Control Samples With Variant	P73_Q - Inferred Activity	P73_C3D1 - Inferred Activity	P73_REL - Inferred Activity	P73_PB - Inferred Activity	P73_Q - Genotype	P73_C3D1 - Genotype	P73_REL - Genotype	P73_PB - Genotype	Sample Genotype Quality	P73_Q - Compound Heterozygous	P73_C3D1 - Compound Heterozygous	P73_REL - Compound Heterozygous	P73_PB - Compound Heterozygous	P73_Q - Call Quality	P73_C3D1 - Call Quality	P73_REL - Call Quality	P73_PB - Call Quality	P73_Q - Read Depth	P73_C3D1 - Read Depth	P73_REL - Read Depth	P73_PB - Read Depth	P73_Q - Allele Fraction	P73_C3D1 - Allele Fraction	P73_REL - Allele Fraction	P73_Q - Allele Fraction	P73_C3D1 - Allele Fraction	P73_REL - Allele Fraction	Sample Upstream Filtering	Translation Impact	Classification	SIFT Function Prediction	SIFT Score	PolyPhen-2 Function Prediction
12	25227341	25227341	p12.1	T	G	SNV	Exonic	KRAS	NM_033360.4; NM_001369786.1; ENST00000311936.8; NM_004985.5; ENST00000256078.9; NM_001369787.1	c.183A>C	p.Q61H	1905	-;-;P73_REL	-	1	0			gain				Het		-; -; -; -			No				200				2632				4.6	0	0	121.072	-; -; Pass; -	missense	Pathogenic	Damaging	0	Benign
13	48376916	48376916	q14.2	A		Deletion	Splice Site	RB1	ENST00000267163.5; ENST00000650461.1; NM_000321.3	c.1216-2delA			-;-;P73_REL	-	1	0			loss				Het		-; -; -; -			Yes				200				548				2.19	0	0	12.0012	-; -; Pass; -		Likely Pathogenic
11	108302916	108302916	q22.3	T	A	SNV	Exonic	ATM	NM_001351834.2; NM_000051.4; ENST00000452508.6	c.5383T>A	p.W1795R	1	-;-;P73_REL	-	1	0			loss				Het		-; -; -; -			Yes				200				1481				1.01	0	0	14.9581	-; -; Pass; -	missense	Uncertain Significance	Damaging	0	Probably Damaging
3	179201484	179201484	q26.32	A	T	SNV	Exonic	PIK3CA	ENST00000643187.1; ENST00000263967.4; NM_006218.4	c.757A>T	p.K253*		-;P73_C3D1;-	-	1	0		loss				Het			-; -; -; -		Yes				200				216				4.63		0	10.0008	0	-; Pass; -; -	stop gain	Uncertain Significance
13	48360071	48360071	q14.2	G	A	SNV	Exonic	RB1	ENST00000267163.5; ENST00000650461.1; NM_000321.3	c.662G>A	p.C221Y		-;P73_C3D1;-	-	1	0		loss				Het			-; -; -; -		Yes				200				274				3.65		0	10.001	0	-; Pass; -; -	missense	Uncertain Significance	Damaging	0	Probably Damaging
17	81510996	81510996	q25.3	C	T	SNV	Exonic; ncRNA	ACTG1	ENST00000575842.5; ENST00000644774.1; NM_001199954.2; ENST00000615544.4; NR_037688.3; NM_001614.5	n.987G>A; c.915G>A	p.M305I	31	-;P73_C3D1;-	-	1	0		loss				Het			-; -; -; -		No				200				411				3.41		0	14.0151	0	-; Pass; -; -	missense	Uncertain Significance	Damaging	0.01	Possibly Damaging
13	48456328	48456328	q14.2	C	T	SNV	Exonic	RB1	ENST00000267163.5; ENST00000650461.1; NM_000321.3	c.1939C>T	p.L647F	3	-;P73_C3D1;-	-	1	0		loss				Het			-; -; -; -		Yes				136.9				326				3.07		0	10.0082	0	-; Pass; -; -	missense	Uncertain Significance	Damaging	0	Probably Damaging
13	72763545	72763546	q21.33		T	Insertion	Exonic	DIS3	NM_001128226.3; ENST00000377780.8; NM_014953.5; NM_001322349.2; ENST00000545453.5; NM_001322348.2; ENST00000377767.9	c.1942dupA; c.1546dupA; c.2032dupA; c.1663dupA	p.I648fs*3; p.I678fs*3; p.I555fs*3; p.I516fs*3	3	-;P73_C3D1;-	-	1	0		loss				Het			-; -; -; -		Yes				200				425				2.82		0	11.985	0	-; Pass; -; -	frameshift	Likely Pathogenic
13	72771146	72771146	q21.33	C	T	SNV	Splice Site	DIS3	NM_001128226.3; ENST00000377780.8; NM_014953.5; NM_001322349.2; ENST00000545453.5; NM_001322348.2; ENST00000377767.9	c.1516-1G>A; c.1120-1G>A; c.1606-1G>A; c.1237-1G>A			-;P73_C3D1;-	-	1	0		loss				Het			-; -; -; -		Yes				146.54				483				2.48		0	11.9784	0	-; Pass; -; -		Likely Pathogenic
11	108251020	108251020	q22.3	G	A	SNV	Exonic	ATM	NM_001351834.2; NM_000051.4; ENST00000452508.6	c.1555G>A	p.V519I	3	-;P73_C3D1;-	-	1	0		normal				Het			-; -; -; -		No				200				686				2.19		0	15.0234	0	-; Pass; -; -	missense	Uncertain Significance	Tolerated	0.21	Benign
3	179199074	179199074	q26.32	T		Deletion	Exonic	PIK3CA	ENST00000643187.1; ENST00000263967.4; NM_006218.4	c.249delT	p.F83fs*17	2	P73_Q;-;-	-	1	0	loss				Het				-; -; -; -	Yes				200				710				1.97			13.987	0	0	Pass; -; -; -	frameshift	Uncertain Significance
4	1804460	1804460	p16.3	C		Deletion	Exonic; Intronic; ncRNA	FGFR3	NM_000142.5; NM_001354810.2; NM_001163213.1; ENST00000352904.6; NM_022965.3; NM_001354809.2; NR_148971.2; ENST00000481110.6	c.931-364delC; c.1212delC; c.1206delC; n.1632delC	p.K405fs*29; p.K403fs*29; p.K403fs*30	2	P73_Q;-;-	-	1	0	loss				Het				-; -; -; -	Yes				200				858				1.28			10.9824	0	0	Pass; -; -; -	frameshift	Uncertain Significance
Patient 38
Chromosome	Position	End Position	Cytoband	Reference Allele	Sample Allele	Variation Type	Gene Region	Gene Symbol	Transcript ID	Transcript Variant	Protein Variant	Variant Findings	Case Samples	Control Samples	Case Samples With Variant	Control Samples With Variant	P74_BM - Inferred Activity	P74_Q - Inferred Activity	P74_C3D1 - Inferred Activity	P74_EOS - Inferred Activity	P74_PB - Inferred Activity	P74_BM - Genotype	P74_Q - Genotype	P74_C3D1 - Genotype	P74_EOS - Genotype	P74_PB - Genotype	Sample Genotype Quality	P74_BM - Compound Heterozygous	P74_Q - Compound Heterozygous	P74_C3D1 - Compound Heterozygous	P74_EOS - Compound Heterozygous	P74_PB - Compound Heterozygous	P74_BM - Call Quality	P74_Q - Call Quality	P74_C3D1 - Call Quality	P74_EOS - Call Quality	P74_PB - Call Quality	P74_BM - Read Depth	P74_Q - Read Depth	P74_C3D1 - Read Depth	P74_EOS - Read Depth	P74_PB - Read Depth	P74_BM - Allele Fraction	P74_Q - Allele Fraction	P74_C3D1 - Allele Fraction	P74_EOS - Allele Fraction	P74_BM - Allele Fraction	P74_Q - Allele Fraction	P74_C3D1 - Allele Fraction
5	138465960	138465962	q31.2	AGC		Deletion	Exonic	EGR1	NM_001964.3; ENST00000239938.5	c.199_201delAGC	p.S67del	32	P74_BM;P74_Q;P74_C3D1;-	-	3	0	loss	loss	loss			Het	Het	Het			-; -; -; -; -	Yes	Yes	Yes			200	200	200			2382	395	346			1.81	3.04	1.45		43.1142	12.008	5.017
1	114713907	114713907	p13.2	T	G	SNV	Exonic	NRAS	ENST00000369535.5; NM_002524.5	c.183A>C	p.Q61H	886	P74_BM;-;-;-	-	1	0	gain					Het					-; -; -; -; -	No					200					2340					4.62				108.108	0	0
Patient 39
Chromosome	Position	End Position	Cytoband	Reference Allele	Sample Allele	Variation Type	Gene Region	Gene Symbol	Transcript ID	Transcript Variant	Protein Variant	Variant Findings	Case Samples	Control Samples	Case Samples With Variant	Control Samples With Variant	P75_BM - Inferred Activity	P75_Q - Inferred Activity	P75_C3D1 - Inferred Activity	P75_EOS - Inferred Activity	P75_PB - Inferred Activity	P75_BM - Genotype	P75_Q - Genotype	P75_C3D1 - Genotype	P75_EOS - Genotype	P75_PB - Genotype	Sample Genotype Quality	P75_BM - Compound Heterozygous	P75_Q - Compound Heterozygous	P75_C3D1 - Compound Heterozygous	P75_EOS - Compound Heterozygous	P75_PB - Compound Heterozygous	P75_BM - Call Quality	P75_Q - Call Quality	P75_C3D1 - Call Quality	P75_EOS - Call Quality	P75_PB - Call Quality	P75_BM - Read Depth	P75_Q - Read Depth	P75_C3D1 - Read Depth	P75_EOS - Read Depth	P75_PB - Read Depth	P75_BM - Allele Fraction	P75_Q - Allele Fraction	P75_C3D1 - Allele Fraction	P75_EOS - Allele Fraction	P75_BM - Allele Fraction	P75_Q - Allele Fraction	P75_C3D1 - Allele Fraction
5	138465960	138465962	q31.2	AGC		Deletion	Exonic	EGR1	NM_001964.3; ENST00000239938.5	c.199_201delAGC	p.S67del	32	P75_BM;P75_Q;P75_C3D1;P75_EOS	-	4	0	loss	loss	loss	loss		Het	Het	Het	Het		-; -; -; -; -	Yes	Yes	Yes	Yes		200	200	200	200		2478	356	653	972		1.86	3.93	1.07	1.13	46.0908	13.9908	6.9871
13	72763545	72763546	q21.33		T	Insertion	Exonic	DIS3	NM_001128226.3; ENST00000377780.8; NM_014953.5; NM_001322349.2; ENST00000545453.5; NM_001322348.2; ENST00000377767.9	c.1942dupA; c.1546dupA; c.2032dupA; c.1663dupA	p.I648fs*3; p.I678fs*3; p.I555fs*3; p.I516fs*3	3	-;P75_Q;-;-	-	1	0		loss					Het				-; -; -; -; -		Yes					200					907					2.32			0	21.0424	0
4	1804460	1804460	p16.3	C		Deletion	Exonic; Intronic; ncRNA	FGFR3	NM_000142.5; NM_001354810.2; NM_001163213.1; ENST00000352904.6; NM_022965.3; NM_001354809.2; NR_148971.2; ENST00000481110.6	c.931-364delC; c.1212delC; c.1206delC; n.1632delC	p.K405fs*29; p.K403fs*29; p.K403fs*30	2	P75_BM;P75_Q;-;-	-	2	0	loss	loss				Het	Het				-; -; -; -; -	Yes	Yes				200	200				2869	879				0.45	1.14			12.9105	10.0206	0
20	58891862	58891864	q13.32	CTG		Deletion	Exonic; Intronic; Promoter	GNAS	ENST00000313949.11; ENST00000484504.5; ENST00000371075.7; ENST00000265620.11; NM_080426.4; NM_001077488.4; ENST00000493744.5; NM_001309842.2; ENST00000354359.11; NM_080425.3; NR_132272.2; ENST00000477931.5; NR_132273.1; NM_001309840.2; ENST00000371085.7; NM_001309861.2; NM_016592.4; NM_001077489.4; ENST00000371081.5; NM_001309883.1; NM_000516.6; NM_001077490.2; ENST00000657090.1; ENST00000464960.…	c.*1-3750_*1-3748delCTG; c.-39+3044_-39+3046delCTG; c.-38-3750_-38-3748delCTG; c.136_138delCTG; n.406+3044_406+3046delCTG; c.2069-3750_2069-3748delCTG; c.*159-3750_*159-3748delCTG; c.11-3750_11-3748delCTG; c.-39+2509_-39+2511delCTG; c.*43-3750_*43-3748delCTG; n.-301_-299delCTG	p.L46del		P75_BM;-;-;-	-	1	0	loss					Het					-; -; -; -; -	Yes					200					817					1.35				11.0295	0	0
4	1803827	1803827	p16.3	G	A	SNV	Exonic; Intronic; ncRNA	FGFR3	NM_000142.5; NM_001354810.2; NM_022965.3; ENST00000352904.6; NM_001163213.1; NM_001354809.2; NR_148971.2; ENST00000481110.6	c.1082-503G>A; n.1492G>A; c.1066G>A; c.931-997G>A	p.V356M		-;-;-;P75_EOS	-	1	0				loss					Het		-; -; -; -; -				No					156.54					460					2.39	0	0	0
7	140753313	140753313	q34	G	A	SNV	Exonic	BRAF	NM_001378473.1; NM_001374244.1; NM_001378472.1; ENST00000288602.11; NM_004333.6; NM_001378471.1; ENST00000646891.1; NM_001378469.1; NM_001378475.1; ENST00000644969.1; NM_001374258.1; NM_001378468.1; NM_001378470.1; NM_001378474.1; NM_001378467.1; NM_001354609.2	c.1822C>T; c.1558C>T; c.1711C>T; c.1756C>T; c.1720C>T; c.1831C>T; c.1666C>T; c.1942C>T	p.H648Y; p.H556Y; p.H611Y; p.H586Y; p.H520Y; p.H574Y; p.H571Y; p.H608Y	19	-;-;-;P75_EOS	-	1	0				gain					Het		-; -; -; -; -				Yes					91.36					1347					1.04	0	0	0
Patient 40
Chromosome	Position	End Position	Cytoband	Reference Allele	Sample Allele	Variation Type	Gene Region	Gene Symbol	Transcript ID	Transcript Variant	Protein Variant	Variant Findings	Case Samples	Control Samples	Case Samples With Variant	Control Samples With Variant	P76_Q - Inferred Activity	P76_C3D1 - Inferred Activity	P76_REL - Inferred Activity	P76_PB - Inferred Activity	P76_Q - Genotype	P76_C3D1 - Genotype	P76_REL - Genotype	P76_PB - Genotype	Sample Genotype Quality	P76_Q - Compound Heterozygous	P76_C3D1 - Compound Heterozygous	P76_REL - Compound Heterozygous	P76_PB - Compound Heterozygous	P76_Q - Call Quality	P76_C3D1 - Call Quality	P76_REL - Call Quality	P76_PB - Call Quality	P76_Q - Read Depth	P76_C3D1 - Read Depth	P76_REL - Read Depth	P76_PB - Read Depth	P76_Q - Allele Fraction	P76_C3D1 - Allele Fraction	P76_REL - Allele Fraction	P76_Q - Allele Fraction	P76_C3D1 - Allele Fraction	P76_REL - Allele Fraction	Sample Upstream Filtering	Translation Impact	Classification	SIFT Function Prediction	SIFT Score	PolyPhen-2 Function Prediction
13	72760602	72760602	q21.33	A	C	SNV	Exonic	DIS3	NM_001128226.3; ENST00000377780.8; NM_014953.5; NM_001322349.2; ENST00000545453.5; NM_001322348.2; ENST00000377767.9	c.2630T>G; c.2720T>G; c.2351T>G; c.2234T>G	p.V877G; p.V907G; p.V745G; p.V784G	1	P76_Q;P76_C3D1;P76_REL	-	3	0	loss	loss	loss		Het	Het	Het		-; -; -; -	Yes	Yes	Yes		200	200	200		1457	1153	2327		27.8	15.52	14.74	405.046	178.946	343	Pass; Pass; Pass; -	missense	Uncertain Significance	Damaging	0	Probably Damaging
1	114716124	114716124	p13.2	C	G	SNV	Exonic	NRAS	ENST00000369535.5; NM_002524.5	c.37G>C	p.G13R	756	P76_Q;P76_C3D1;P76_REL	-	3	0	gain	gain	gain		Het	Het	Het		-; -; -; -	Yes	Yes	Yes		200	200	200		1980	1515	3319		13.08	6.67	5.51	258.984	101.05	182.877	Pass; Pass; Pass; -	missense	Pathogenic	Damaging	0	Probably Damaging
1	114713909	114713909	p13.2	G	T	SNV	Exonic	NRAS	ENST00000369535.5; NM_002524.5	c.181C>A	p.Q61K	3171	P76_Q;P76_C3D1;P76_REL	-	3	0	gain	gain	gain		Het	Het	Het		-; -; -; -	Yes	Yes	Yes		200	200	200		1878	863	1650		1.97	2.43	0.73	36.9966	20.9709	12.045	Pass; Pass; Pass; -	missense	Pathogenic	Damaging	0.02	Possibly Damaging
4	1806302	1806305	p16.3	CGAG	GTTT	Substitution	Exonic; Intronic; ncRNA	FGFR3	NM_000142.5; NM_001354810.2; ENST00000352904.6; NM_001163213.1; NM_022965.3; NM_001354809.2; NR_148971.2; ENST00000481110.6	c.1962+129_1962+132delCGAGinsGTTT; c.2011_2014delCGAGinsGTTT; c.2005_2008delCGAGinsGTTT; c.1669_1672delCGAGinsGTTT; c.2008_2011delCGAGinsGTTT; n.2431_2434delCGAGinsGTTT	p.R671_V672delinsVF; p.R669_V670delinsVF; p.R557_V558delinsVF; p.R670_V671delinsVF		P76_Q;-;-	-	1	0	loss				Het				-; -; -; -	Yes				200				719				1.67			12.0073	0	0	Pass; -; -; -	in-frame	Uncertain Significance
11	108307929	108307929	q22.3	A		Deletion	Exonic	ATM	NM_001351834.2; NM_000051.4; ENST00000452508.6	c.5712delA	p.K1904fs*13	1	P76_Q;-;-	-	1	0	loss				Het				-; -; -; -	Yes				156.54				828				1.21			10.0188	0	0	Pass; -; -; -	frameshift	Likely Pathogenic
11	108307934	108307934	q22.3	A		Deletion	Exonic	ATM	NM_001351834.2; NM_000051.4; ENST00000452508.6	c.5712delA	p.K1904fs*13	1	P76_Q;-;-	-	1	0	loss				Het				-; -; -; -	Yes				156.54				828				1.21			10.0188	0	0	Pass; -; -; -	frameshift	Likely Pathogenic
3	142468003	142468003	q23	T		Deletion	Exonic	ATR	NM_001184.4; ENST00000661310.1; NM_001354579.2; ENST00000350721.9	c.6618delA; c.6426delA	p.K2206fs*3; p.K2142fs*3		P76_Q;P76_C3D1;P76_REL	-	3	0	loss	loss	loss		Het	Het	Het		-; -; -; -	Yes	Yes	Yes		107.49	200	110.15		4129	2638	4868		0.27	0.53	0.23	11.1483	13.9814	11.1964	Pass; Pass; Pass; -	frameshift	Likely Pathogenic
11	108302916	108302916	q22.3	T	A	SNV	Exonic	ATM	NM_001351834.2; NM_000051.4; ENST00000452508.6	c.5383T>A	p.W1795R	1	-;-;P76_REL	-	1	0			loss				Het		-; -; -; -			Yes				200				1964				1.07	0	0	21.0148	-; -; Pass; -	missense	Uncertain Significance	Damaging	0	Probably Damaging
Patient 41
Chromosome	Position	End Position	Cytoband	Reference Allele	Sample Allele	Variation Type	Gene Region	Gene Symbol	Transcript ID	Transcript Variant	Protein Variant	Variant Findings	Case Samples	Control Samples	Case Samples With Variant	Control Samples With Variant	P77_Q - Inferred Activity	P77_C3D1 - Inferred Activity	P77_REL - Inferred Activity	P77_PB - Inferred Activity	P77_Q - Genotype	P77_C3D1 - Genotype	P77_REL - Genotype	P77_PB - Genotype	Sample Genotype Quality	P77_Q - Compound Heterozygous	P77_C3D1 - Compound Heterozygous	P77_REL - Compound Heterozygous	P77_PB - Compound Heterozygous	P77_Q - Call Quality	P77_C3D1 - Call Quality	P77_REL - Call Quality	P77_PB - Call Quality	P77_Q - Read Depth	P77_C3D1 - Read Depth	P77_REL - Read Depth	P77_PB - Read Depth	P77_Q - Allele Fraction	P77_C3D1 - Allele Fraction	P77_REL - Allele Fraction	P77_Q - Allele Fraction	P77_C3D1 - Allele Fraction	P77_REL - Allele Fraction	Sample Upstream Filtering	Translation Impact	Classification	SIFT Function Prediction	SIFT Score	PolyPhen-2 Function Prediction
6	106104926	106104927	q21	TT		Deletion	Exonic	PRDM1	ENST00000369089.3; NM_182907.3; ENST00000652320.1; NM_001198.4; ENST00000648754.1; ENST00000651185.1; ENST00000369091.6; ENST00000369096.9	c.766_767delTT; c.808_809delTT; c.658_659delTT; c.364_365delTT	p.L220fs*14; p.L122fs*14; p.L256fs*14; p.L270fs*14		-;P77_C3D1;P77_REL	-	2	0		loss	normal			Het	Het		-; -; -; -		Yes	No			200	200			503	1481			0.8	0.68	0	4.024	10.0708	-; Pass; Pass; -	frameshift	Likely Pathogenic
20	58854510	58854510	q13.32	A	GGCCCCTGAC	Substitution	Exonic; Intronic	GNAS	ENST00000313949.11; ENST00000306120.3; NM_001309861.2; ENST00000371075.7; NM_016592.4; NM_001309883.1; ENST00000493744.5; NM_001077490.2; ENST00000657090.1; NM_080425.3; ENST00000667293.1	c.-39+14570delAinsGGCCCCTGAC; c.1058delAinsGGCCCCTGAC; c.1245delAinsGGCCCCTGAC; c.10+13624delAinsGGCCCCTGAC; c.1055delAinsGGCCCCTGAC; c.-39+12635delAinsGGCCCCTGAC; c.*42+13624delAinsGGCCCCTGAC	p.Q352delinsRPLT; p.Q353delinsRPLT; p.P417_A418insDAP		-;-;P77_REL	-	1	0			loss				Het		-; -; -; -			Yes				200				5634				2.02	0	0	113.807	-; -; Pass; -	in-frame	Uncertain Significance
Patient 42
Chromosome	Position	End Position	Cytoband	Reference Allele	Sample Allele	Variation Type	Gene Region	Gene Symbol	Transcript ID	Transcript Variant	Protein Variant	Variant Findings	Case Samples	Control Samples	Case Samples With Variant	Control Samples With Variant	P78_BM - Inferred Activity	P78_Q - Inferred Activity	P78_C3D1 - Inferred Activity	P78_PB - Inferred Activity	P78_BM - Genotype	P78_Q - Genotype	P78_C3D1 - Genotype	P78_PB - Genotype	Sample Genotype Quality	P78_BM - Compound Heterozygous	P78_Q - Compound Heterozygous	P78_C3D1 - Compound Heterozygous	P78_PB - Compound Heterozygous	P78_BM - Call Quality	P78_Q - Call Quality	P78_C3D1 - Call Quality	P78_PB - Call Quality	P78_BM - Read Depth	P78_Q - Read Depth	P78_C3D1 - Read Depth	P78_PB - Read Depth	P78_BM - Allele Fraction	P78_Q - Allele Fraction	P78_C3D1 - Allele Fraction	P78_BM - Allele Fraction	P78_Q - Allele Fraction	P78_C3D1 - Allele Fraction	Sample Upstream Filtering	Translation Impact	Classification	SIFT Function Prediction	SIFT Score	PolyPhen-2 Function Prediction
17	7676043	7676043	p13.1	A	G	SNV	Exonic; Promoter	TP53	ENST00000445888.6; NM_001126115.1; ENST00000610623.4; NM_001276699.2; NM_001126113.2; ENST00000610538.4; NM_001126114.2; NM_001276760.2; ENST00000620739.4; NM_001126117.1; NM_001276696.2; NM_001276697.2; NM_001126116.1; NM_001276698.2; ENST00000420246.6; ENST00000610292.4; ENST00000413465.6; ENST00000269305.8; ENST00000619186.4; ENST00000622645.4; ENST00000617185.4; NM_001126118.1; ENST0000050493…	c.-909T>C; c.-828T>C; c.209T>C; c.326T>C	p.F109S; p.F70S	50	P78_BM;P78_Q;-	-	2	0	loss	loss			Het	Het			-; -; -; -	Yes	Yes			200	200			3361	1419			3.48	1.48		116.963	21.0012	0	Pass; Pass; -; -	missense	Likely Pathogenic	Damaging	0	Probably Damaging
13	72778286	72778286	q21.33	T		Deletion	Exonic; 5'UTR	DIS3	NM_001128226.3; ENST00000377780.8; NM_014953.5; NM_001322349.2; ENST00000545453.5; NM_001322348.2; ENST00000377767.9	c.487delA; c.397delA; c.118delA; c.1delA	p.M133fs*12; p.M1fs*12; p.M40fs*12; p.M163fs*12	3	P78_BM;P78_Q;P78_C3D1	-	3	0	loss	loss	loss		Het	Het	Het		-; -; -; -	Yes	Yes	Yes		200	200	200		4355	1859	2098		0.55	1.4	1.57	23.9525	26.026	32.9386	Pass; Pass; Pass; -	frameshift	Likely Pathogenic
5	138466839	138466839	q31.2	C		Deletion	Exonic	EGR1	NM_001964.3; ENST00000239938.5	c.390delC	p.I131fs*31	31	P78_BM;P78_Q;-	-	2	0	loss	loss			Het	Het			-; -; -; -	Yes	Yes			113.39	200			4569	1688			0.24	0.83		10.9656	14.0104	0	Pass; Pass; -; -	frameshift	Likely Pathogenic
3	142468003	142468003	q23	T		Deletion	Exonic	ATR	NM_001184.4; ENST00000661310.1; NM_001354579.2; ENST00000350721.9	c.6618delA; c.6426delA	p.K2206fs*3; p.K2142fs*3		-;P78_Q;P78_C3D1	-	2	0		loss	loss			Het	Het		-; -; -; -		Yes	Yes			145.4	200			2383	2802			0.5	0.36	0	11.915	10.0872	-; Pass; Pass; -	frameshift	Likely Pathogenic
11	108302916	108302916	q22.3	T	A	SNV	Exonic	ATM	NM_001351834.2; NM_000051.4; ENST00000452508.6	c.5383T>A	p.W1795R	1	-;-;P78_C3D1	-	1	0			loss				Het		-; -; -; -			Yes				116.64				779				1.41	0	0	10.9839	-; -; Pass; -	missense	Uncertain Significance	Damaging	0	Probably Damaging
12	25245345	25245345	p12.1	C	T	SNV	Exonic	KRAS	NM_033360.4; ENST00000556131.1; NM_001369786.1; ENST00000311936.8; NM_004985.5; ENST00000256078.9; NM_001369787.1	c.40G>A	p.V14I	269	P78_BM;-;-	-	1	0	gain				Het				-; -; -; -	No				200				2080				4.18			86.944	0	0	Pass; -; -; -	missense	Pathogenic	Damaging	0.01	Possibly Damaging
Patient 43
Chromosome	Position	End Position	Cytoband	Reference Allele	Sample Allele	Variation Type	Gene Region	Gene Symbol	Transcript ID	Transcript Variant	Protein Variant	Variant Findings	Case Samples	Control Samples	Case Samples With Variant	Control Samples With Variant	P79_Q - Inferred Activity	P79_C3D1 - Inferred Activity	P79_EOS - Inferred Activity	P79_PB - Inferred Activity	P79_Q - Genotype	P79_C3D1 - Genotype	P79_EOS - Genotype	P79_PB - Genotype	Sample Genotype Quality	P79_Q - Compound Heterozygous	P79_C3D1 - Compound Heterozygous	P79_EOS - Compound Heterozygous	P79_PB - Compound Heterozygous	P79_Q - Call Quality	P79_C3D1 - Call Quality	P79_EOS - Call Quality	P79_PB - Call Quality	P79_Q - Read Depth	P79_C3D1 - Read Depth	P79_EOS - Read Depth	P79_PB - Read Depth	P79_Q - Allele Fraction	P79_C3D1 - Allele Fraction	P79_EOS - Allele Fraction	P79_Q - Allele Fraction	P79_C3D1 - Allele Fraction	P79_EOS - Allele Fraction	Sample Upstream Filtering	Translation Impact	Classification	SIFT Function Prediction	SIFT Score	PolyPhen-2 Function Prediction
5	138466012	138466014	q31.2	GCA		Deletion	Exonic	EGR1	NM_001964.3; ENST00000239938.5	c.251_253delGCA	p.S84del	32	P79_Q;P79_C3D1;P79_EOS	-	3	0	loss	loss	loss		Het	Het	Het		-; -; -; -	Yes	Yes	Yes		200	200	200		1478	971	872		3.72	1.96	1.72	54.9816	19.0316	14.9984	Pass; Pass; Pass; -	in-frame	Uncertain Significance
16	50751899	50751899	q12.1	T	A	SNV	Exonic; ncRNA	CYLD	NM_001378743.1; ENST00000566206.5; NM_001042412.3; NR_166071.1; NM_001378748.1; NM_001378753.1; NM_001378750.1; NM_001378747.1; ENST00000569418.5; NM_001378754.1; NM_015247.3; NM_001042355.2; NM_001378751.1; NM_001378755.1; ENST00000398568.6; NM_001378746.1; NM_001378744.1; NM_001378749.1; NM_001378752.1; NM_001378745.1	c.134T>A; n.1064T>A; c.800T>A	p.V45E; p.V267E		P79_Q;-;-	-	1	0	loss				Het				-; -; -; -	Yes				84.62				1072				1.03			11.0416	0	0	Pass; -; -; -	missense	Uncertain Significance	Damaging	0	Probably Damaging
1	114716059	114716059	p13.2	G		Deletion	Exonic	NRAS	ENST00000369535.5; NM_002524.5	c.102delC	p.T35fs*2		-;P79_C3D1;-	-	1	0		normal				Het			-; -; -; -		No				200				760				1.32		0	10.032	0	-; Pass; -; -	frameshift	Uncertain Significance
6	106099360	106099360	q21	T	A	SNV	Exonic	PRDM1	ENST00000652320.1; NM_182907.3; NM_001198.4; ENST00000369089.3; ENST00000648754.1; ENST00000651185.1; ENST00000369091.6; ENST00000369096.9	c.364T>A; c.472T>A; c.514T>A; c.70T>A	p.W24R; p.W122R; p.W158R; p.W172R		-;-;P79_EOS	-	1	0			loss				Het		-; -; -; -			Yes				132.45				741				1.48	0	0	10.9668	-; -; Pass; -	missense	Uncertain Significance	Damaging	0	Probably Damaging
Patient 44
Chromosome	Position	End Position	Cytoband	Reference Allele	Sample Allele	Variation Type	Gene Region	Gene Symbol	Transcript ID	Transcript Variant	Protein Variant	Variant Findings	Case Samples	Control Samples	Case Samples With Variant	Control Samples With Variant	P80_BM - Inferred Activity	P80_Q - Inferred Activity	P80_C3D1 - Inferred Activity	P80_EOS - Inferred Activity	P80_PB - Inferred Activity	P80_BM - Genotype	P80_Q - Genotype	P80_C3D1 - Genotype	P80_EOS - Genotype	P80_PB - Genotype	Sample Genotype Quality	P80_BM - Compound Heterozygous	P80_Q - Compound Heterozygous	P80_C3D1 - Compound Heterozygous	P80_EOS - Compound Heterozygous	P80_PB - Compound Heterozygous	P80_BM - Call Quality	P80_Q - Call Quality	P80_C3D1 - Call Quality	P80_EOS - Call Quality	P80_PB - Call Quality	P80_BM - Read Depth	P80_Q - Read Depth	P80_C3D1 - Read Depth	P80_EOS - Read Depth	P80_PB - Read Depth	P80_BM - Allele Fraction	P80_Q - Allele Fraction	P80_C3D1 - Allele Fraction	P80_EOS - Allele Fraction	P80_BM - Allele Fraction	P80_Q - Allele Fraction	P80_C3D1 - Allele Fraction
3	142498715	142498715	q23	T		Deletion	Exonic	ATR	NM_001184.4; ENST00000661310.1; NM_001354579.2; ENST00000350721.9	c.5440delA; c.5248delA	p.R1750fs*10; p.R1814fs*10	9	P80_BM;P80_Q;P80_C3D1;P80_EOS	-	4	0	loss	loss	loss	loss		Het	Het	Het	Het		-; -; -; -; -	Yes	Yes	Yes	Yes		200	200	200	200		4337	1925	2042	1175		0.53	1.71	0.59	2.38	22.9861	32.9175	12.0478
13	48307361	48307362	q14.2	AG		Deletion	Exonic	RB1	ENST00000646097.1; ENST00000267163.5; ENST00000650461.1; NM_000321.3	c.219_220delAG	p.R73fs*?; p.R73fs*36	14	P80_BM;P80_Q;P80_C3D1;P80_EOS	-	4	0	loss	loss	loss	loss		Het	Het	Het	Het		-; -; -; -; -	Yes	Yes	Yes	Yes		200	200	200	200		5005	3222	3026	1722		0.28	0.4	0.46	0.7	14.014	12.888	13.9196
14	65077965	65077966	q23.3	GT		Deletion	Exonic; 5'UTR; ncRNA; Intronic	MAX	ENST00000618858.4; NM_001320415.2; NM_145113.3; NR_073137.1; ENST00000556443.5; ENST00000358402.8; NM_145112.3; NM_002382.5; ENST00000341653.6; ENST00000555667.5; NM_197957.3; NM_001271069.1; ENST00000358664.9; ENST00000284165.10	c.171+15742_171+15743delAC; n.366_367delAC; c.144+15742_144+15743delAC; c.-33_-32delAC; c.242_243delAC; c.215_216delAC	p.H81fs*5; p.H72fs*5	4	P80_BM;-;P80_C3D1;P80_EOS	-	3	0	loss		loss	loss		Het		Het	Het		-; -; -; -; -	No		Yes	Yes		200		200	200		2625		1571	894		0.15		0.83	0.34	3.9375	0	13.0393
3	142498697	142498697	q23	A		Deletion	Exonic	ATR	NM_001184.4; ENST00000661310.1; NM_001354579.2; ENST00000350721.9	c.5458delT; c.5266delT	p.Y1756fs*4; p.Y1820fs*4		P80_BM;-;P80_C3D1;-	-	2	0	loss		loss			Het		Het			-; -; -; -; -	Yes		Yes			87.38		200			4400		2065			0.23		0.53		10.12	0	10.9445
7	140753313	140753313	q34	G	A	SNV	Exonic	BRAF	NM_001378473.1; NM_001374244.1; NM_001378472.1; ENST00000288602.11; NM_004333.6; NM_001378471.1; ENST00000646891.1; NM_001378469.1; NM_001378475.1; ENST00000644969.1; NM_001374258.1; NM_001378468.1; NM_001378470.1; NM_001378474.1; NM_001378467.1; NM_001354609.2	c.1822C>T; c.1558C>T; c.1711C>T; c.1756C>T; c.1720C>T; c.1831C>T; c.1666C>T; c.1942C>T	p.H648Y; p.H556Y; p.H611Y; p.H586Y; p.H520Y; p.H574Y; p.H571Y; p.H608Y	19	-;-;-;P80_EOS	-	1	0				gain					Het		-; -; -; -; -				Yes					156.54					939					1.49	0	0	0
12	25245347	25245347	p12.1	C	T	SNV	Exonic	KRAS	NM_033360.4; ENST00000556131.1; NM_001369786.1; ENST00000311936.8; NM_004985.5; ENST00000256078.9; NM_001369787.1	c.38G>A	p.G13D	6735	P80_BM;-;-;-	-	1	0	gain					Het					-; -; -; -; -	Yes					200					1207					16.16				195.051	0	0
Patient 45
Chromosome	Position	End Position	Cytoband	Reference Allele	Sample Allele	Variation Type	Gene Region	Gene Symbol	Transcript ID	Transcript Variant	Protein Variant	Variant Findings	Case Samples	Control Samples	Case Samples With Variant	Control Samples With Variant	P81_Q - Inferred Activity	P81_C3D1 - Inferred Activity	P81_EOS - Inferred Activity	P81_PB - Inferred Activity	P81_Q - Genotype	P81_C3D1 - Genotype	P81_EOS - Genotype	P81_PB - Genotype	Sample Genotype Quality	P81_Q - Compound Heterozygous	P81_C3D1 - Compound Heterozygous	P81_EOS - Compound Heterozygous	P81_PB - Compound Heterozygous	P81_Q - Call Quality	P81_C3D1 - Call Quality	P81_EOS - Call Quality	P81_PB - Call Quality	P81_Q - Read Depth	P81_C3D1 - Read Depth	P81_EOS - Read Depth	P81_PB - Read Depth	P81_Q - Allele Fraction	P81_C3D1 - Allele Fraction	P81_EOS - Allele Fraction	P81_Q - Allele Fraction	P81_C3D1 - Allele Fraction	P81_EOS - Allele Fraction	Sample Upstream Filtering	Translation Impact	Classification	SIFT Function Prediction	SIFT Score	PolyPhen-2 Function Prediction
17	81512264	81512264	q25.3	A	C	SNV	Exonic; ncRNA	ACTG1	ENST00000644774.1; ENST00000575842.5; NM_001199954.2; ENST00000615544.4; NR_037688.3; NM_001614.5	c.91T>G; n.163T>G	p.F31V	31	-;P81_C3D1;-	-	1	0		loss				Het			-; -; -; -		Yes				200				328				8.84		0	28.9952	0	-; Pass; -; -	missense	Uncertain Significance	Damaging	0.03	Probably Damaging
13	72761792	72761792	q21.33	G	A	SNV	Exonic	DIS3	NM_001128226.3; ENST00000377780.8; NM_014953.5; NM_001322349.2; ENST00000545453.5; NM_001322348.2; ENST00000377767.9	c.1879C>T; c.2365C>T; c.1996C>T; c.2275C>T	p.R666W; p.R789W; p.R627W; p.R759W	5	P81_Q;P81_C3D1;-	-	2	0	loss	loss			Het	Het			-; -; -; -	Yes	Yes			200	133.15			1210	792			6.03	1.77		72.963	14.0184	0	Pass; Pass; -; -	missense	Uncertain Significance	Damaging	0.01	Possibly Damaging
20	58910707	58910707	q13.32	G	T	SNV	Exonic; 3'UTR	GNAS	NM_001309840.2; ENST00000371085.7; ENST00000313949.11; ENST00000656419.1; NM_001309861.2; ENST00000371075.7; NM_016592.4; NM_001077489.4; ENST00000265620.11; NM_080426.4; NM_001077488.4; NM_000516.6; NM_001077490.2; ENST00000354359.11; ENST00000657090.1; NM_080425.3; ENST00000477931.5; ENST00000667293.1; ENST00000371095.7	c.886G>T; c.592G>T; c.*966G>T; c.*969G>T; c.1021G>T; c.1066G>T; c.1063G>T; c.934G>T; c.*924G>T; c.2992G>T; c.1018G>T	p.G355W; p.G998W; p.G356W; p.G312W; p.G198W; p.G340W; p.G296W; p.G341W		-;P81_C3D1;-	-	1	0		loss				Het			-; -; -; -		Yes				200				804				1.37		0	11.0148	0	-; Pass; -; -	missense	Uncertain Significance	Damaging	0	Probably Damaging
20	58910710	58910710	q13.32	C	A	SNV	Exonic; 3'UTR	GNAS	NM_001309840.2; ENST00000371085.7; ENST00000313949.11; ENST00000656419.1; NM_001309861.2; ENST00000371075.7; NM_016592.4; NM_001077489.4; ENST00000265620.11; NM_080426.4; NM_001077488.4; NM_000516.6; NM_001077490.2; ENST00000354359.11; ENST00000657090.1; NM_080425.3; ENST00000477931.5; ENST00000667293.1; ENST00000371095.7	c.595C>A; c.*969C>A; c.1021C>A; c.1069C>A; c.*972C>A; c.1066C>A; c.889C>A; c.937C>A; c.*927C>A; c.1024C>A; c.2995C>A	p.R342S; p.R341S; p.R297S; p.R199S; p.R357S; p.R313S; p.R356S; p.R999S		-;P81_C3D1;-	-	1	0		loss				Het			-; -; -; -		Yes				200				839				1.31		0	10.9909	0	-; Pass; -; -	missense	Uncertain Significance	Damaging	0.04	Probably Damaging
20	58910714	58910715	q13.32	AC	CT	Substitution	Exonic; 3'UTR	GNAS	NM_001309840.2; ENST00000371085.7; ENST00000313949.11; ENST00000656419.1; NM_001309861.2; ENST00000371075.7; NM_016592.4; NM_001077489.4; ENST00000265620.11; NM_080426.4; NM_001077488.4; NM_000516.6; NM_001077490.2; ENST00000354359.11; ENST00000657090.1; NM_080425.3; ENST00000477931.5; ENST00000667293.1; ENST00000371095.7	c.*973_*974delACinsCT; c.2999_3000delACinsCT; c.599_600delACinsCT; c.1073_1074delACinsCT; c.1070_1071delACinsCT; c.941_942delACinsCT; c.*931_*932delACinsCT; c.*976_*977delACinsCT; c.1028_1029delACinsCT; c.893_894delACinsCT; c.1025_1026delACinsCT	p.H357P; p.H358P; p.H314P; p.H298P; p.H200P; p.H342P; p.H343P; p.H1000P		-;P81_C3D1;-	-	1	0		loss				Het			-; -; -; -		Yes				200				939				1.17		0	10.9863	0	-; Pass; -; -	missense	Uncertain Significance	Damaging	0.05	Probably Damaging
5	138465960	138465962	q31.2	AGC		Deletion	Exonic	EGR1	NM_001964.3; ENST00000239938.5	c.199_201delAGC	p.S67del	32	P81_Q;P81_C3D1;P81_EOS	-	3	0	loss	loss	loss		Het	Het	Het		-; -; -; -	Yes	Yes	Yes		200	200	200		1267	633	1038		1.66	0.95	1.35	21.0322	6.0135	14.013	Pass; Pass; Pass; -	in-frame	Uncertain Significance
11	108302974	108302974	q22.3	T		Deletion	Exonic	ATM	NM_001351834.2; NM_000051.4; ENST00000452508.6	c.5441delT	p.L1814fs*14	11	P81_Q;P81_C3D1;-	-	2	0	loss	loss			Het	Het			-; -; -; -	Yes	Yes			200	200			2862	1575			0.52	0.83		14.8824	13.0725	0	Pass; Pass; -; -	frameshift	Likely Pathogenic
Patient 46
Chromosome	Position	End Position	Cytoband	Reference Allele	Sample Allele	Variation Type	Gene Region	Gene Symbol	Transcript ID	Transcript Variant	Protein Variant	Variant Findings	Case Samples	Control Samples	Case Samples With Variant	Control Samples With Variant	P82_BM - Inferred Activity	P82_Q - Inferred Activity	P82_C3D1 - Inferred Activity	P82_EOS - Inferred Activity	P82_PB - Inferred Activity	P82_BM - Genotype	P82_Q - Genotype	P82_C3D1 - Genotype	P82_EOS - Genotype	P82_PB - Genotype	Sample Genotype Quality	P82_BM - Compound Heterozygous	P82_Q - Compound Heterozygous	P82_C3D1 - Compound Heterozygous	P82_EOS - Compound Heterozygous	P82_PB - Compound Heterozygous	P82_BM - Call Quality	P82_Q - Call Quality	P82_C3D1 - Call Quality	P82_EOS - Call Quality	P82_PB - Call Quality	P82_BM - Read Depth	P82_Q - Read Depth	P82_C3D1 - Read Depth	P82_EOS - Read Depth	P82_PB - Read Depth	P82_BM - Allele Fraction	P82_Q - Allele Fraction	P82_C3D1 - Allele Fraction	P82_EOS - Allele Fraction	P82_BM - Allele Fraction	P82_Q - Allele Fraction	P82_C3D1 - Allele Fraction
11	108229275	108229275	q22.3	C	T	SNV	Exonic	ATM	NM_001351834.2; NM_000051.4; ENST00000530958.5; ENST00000452508.6; NM_001351835.1; ENST00000526567.5; NM_001351836.1	c.283C>T	p.Q95*	16	-;-;P82_C3D1;-	-	1	0			loss					Het			-; -; -; -; -			Yes					200					3170					1.29		0	0	40.893
6	106106380	106106380	q21	A	G	SNV	Exonic	PRDM1	ENST00000369089.3; NM_182907.3; ENST00000652320.1; NM_001198.4; ENST00000648754.1; ENST00000651185.1; ENST00000369091.6; ENST00000369096.9	c.1675A>G; c.1783A>G; c.1825A>G; c.1381A>G	p.R461G; p.R609G; p.R559G; p.R595G		-;-;P82_C3D1;-	-	1	0			loss					Het			-; -; -; -; -			Yes					91.46					1097					1.09		0	0	11.9573
11	108302974	108302974	q22.3	T		Deletion	Exonic	ATM	NM_001351834.2; NM_000051.4; ENST00000452508.6	c.5441delT	p.L1814fs*14	11	-;P82_Q;P82_C3D1;P82_EOS	-	3	0		loss	loss	loss			Het	Het	Het		-; -; -; -; -		Yes	Yes	Yes			127.42	200	200			1602	1646	2052			0.62	0.97	1.12	0	9.9324	15.9662
11	108292777	108292777	q22.3	T	A	SNV	Exonic	ATM	NM_001351834.2; NM_000051.4; ENST00000452508.6	c.4595T>A	p.V1532E		-;-;-;P82_EOS	-	1	0				gain					Het		-; -; -; -; -				No					200					1204					1	0	0	0
5	138467926	138467926	q31.2	C	T	SNV	Exonic	EGR1	NM_001964.3; ENST00000239938.5	c.1477C>T	p.P493S	30	-;-;-;P82_EOS	-	1	0				loss					Het		-; -; -; -; -				Yes					122.96					885					1.13	0	0	0
1	114713908	114713908	p13.2	T	C	SNV	Exonic	NRAS	ENST00000369535.5; NM_002524.5	c.182A>G	p.Q61R	3262	P82_BM;-;-;-	-	1	0	gain					Het					-; -; -; -; -	No					200					2160					2.59				55.944	0	0
Patient 47
Chromosome	Position	End Position	Cytoband	Reference Allele	Sample Allele	Variation Type	Gene Region	Gene Symbol	Transcript ID	Transcript Variant	Protein Variant	Variant Findings	Case Samples	Control Samples	Case Samples With Variant	Control Samples With Variant	P83_BM - Inferred Activity	P83_Q - Inferred Activity	P83_PB - Inferred Activity	P83_BM - Genotype	P83_Q - Genotype	P83_PB - Genotype	Sample Genotype Quality	P83_BM - Compound Heterozygous	P83_Q - Compound Heterozygous	P83_PB - Compound Heterozygous	P83_BM - Call Quality	P83_Q - Call Quality	P83_PB - Call Quality	P83_BM - Read Depth	P83_Q - Read Depth	P83_PB - Read Depth	P83_BM - Allele Fraction	P83_Q - Allele Fraction	P83_BM - Allele Fraction	P83_Q - Allele Fraction	Sample Upstream Filtering	Translation Impact	Classification	SIFT Function Prediction	SIFT Score	PolyPhen-2 Function Prediction	CADD Score	Conservation phyloP p-value	Regulatory Site	Regulator	Transcriptional Regulator	TFBS Enhancer Binding Score	Enhancer Binding Site
7	140753336	140753336	q34	A	T	SNV	Exonic	BRAF	NM_001378473.1; NM_001374244.1; NM_001378472.1; ENST00000288602.11; NM_004333.6; NM_001378471.1; ENST00000646891.1; NM_001378469.1; NM_001378475.1; ENST00000644969.1; NM_001374258.1; NM_001378468.1; NM_001378470.1; NM_001378474.1; NM_001378467.1; NM_001354609.2	c.1643T>A; c.1799T>A; c.1535T>A; c.1808T>A; c.1688T>A; c.1697T>A; c.1733T>A; c.1919T>A	p.V640E; p.V566E; p.V563E; p.V548E; p.V600E; p.V578E; p.V512E; p.V603E	23451	P83_BM;P83_Q	-	2	0	gain	gain		Het	Het		-; -; -	Yes	Yes		200	200		2809	1163		4.13	2.32	116.012	26.9816	Pass; Pass; -	missense	Pathogenic			Probably Damaging	28.6	1.48e-08
7	140734755	140734755	q34	C	A	SNV	Exonic; Intronic	BRAF	NM_001378473.1; NM_001378472.1; NM_001374244.1; ENST00000288602.11; NM_004333.6; NM_001378471.1; ENST00000646891.1; NM_001378469.1; NM_001378475.1; ENST00000644969.1; NM_001374258.1; NM_001378468.1; NM_001378470.1; NM_001378474.1; NM_001378467.1; NM_001354609.2	c.2152G>T; c.2143G>T; c.2032G>T; c.1879G>T; c.2041G>T; c.1987G>T; c.2077G>T; c.2127+5057G>T; c.2263G>T	p.E663*; p.E755*; p.E678*; p.E715*; p.E627*; p.E681*; p.E718*; p.E693*	1	-;P83_Q	-	1	0		loss			Het		-; -; -		Yes			200			383			2.87	0	10.9921	-; Pass; -	stop gain	Uncertain Significance				43
Patient 48
Chromosome	Position	End Position	Cytoband	Reference Allele	Sample Allele	Variation Type	Gene Region	Gene Symbol	Transcript ID	Transcript Variant	Protein Variant	Variant Findings	Case Samples	Control Samples	Case Samples With Variant	Control Samples With Variant	P84_Q - Inferred Activity	P84_EOS - Inferred Activity	P84_PB - Inferred Activity	P84_Q - Genotype	P84_EOS - Genotype	P84_PB - Genotype	Sample Genotype Quality	P84_Q - Compound Heterozygous	P84_EOS - Compound Heterozygous	P84_PB - Compound Heterozygous	P84_Q - Call Quality	P84_EOS - Call Quality	P84_PB - Call Quality	P84_Q - Read Depth	P84_EOS - Read Depth	P84_PB - Read Depth	P84_Q - Allele Fraction	P84_EOS - Allele Fraction	P84_Q - Allele Fraction	P84_EOS - Allele Fraction	Sample Upstream Filtering	Translation Impact	Classification	SIFT Function Prediction	SIFT Score	PolyPhen-2 Function Prediction	CADD Score	Conservation phyloP p-value	Regulatory Site	Regulator	Transcriptional Regulator	TFBS Enhancer Binding Score	Enhancer Binding Site
20	58854600	58854600	q13.32	G	A	SNV	Exonic; Intronic	GNAS	ENST00000313949.11; ENST00000306120.3; NM_001309861.2; ENST00000371075.7; NM_016592.4; NM_001309883.1; ENST00000493744.5; NM_001077490.2; ENST00000657090.1; NM_080425.3; ENST00000667293.1	c.-39+14660G>A; c.1335G>A; c.1148G>A; c.-39+12725G>A; c.*42+13714G>A; c.10+13714G>A; c.1145G>A	p.R382Q; p.A445A; p.R383Q		P84_Q;-	-	1	0	loss			Het			-; -; -	Yes			200			4788			1.67		79.9596	0	Pass; -; -	missense; synonymous	Uncertain Significance				< 10
17	7675196	7675196	p13.1	T	C	SNV	Exonic; 5'UTR	TP53	ENST00000359597.8; NM_000546.6; NM_001276761.2; NM_001276699.2; NM_001126113.2; NM_001126114.2; NM_001276760.2; ENST00000610538.4; ENST00000620739.4; NM_001126117.1; NM_001276696.2; NM_001276697.2; NM_001126116.1; NM_001276698.2; ENST00000610292.4; ENST00000420246.6; ENST00000413465.6; ENST00000619186.4; ENST00000269305.8; ENST00000622645.4; ENST00000617185.4; NM_001276695.2; ENST00000504937.5; N…	c.416A>G; c.20A>G; c.299A>G; c.-62A>G	p.K7R; p.K139R; p.K100R	32	-;P84_EOS	-	1	0		loss			Het		-; -; -		Yes			90.21			1653			1.03	0	17.0259	-; Pass; -	missense	Likely Pathogenic	Tolerated	0.06	Benign	27.2	8.53e-06
Patient 49
Chromosome	Position	End Position	Cytoband	Reference Allele	Sample Allele	Variation Type	Gene Region	Gene Symbol	Transcript ID	Transcript Variant	Protein Variant	Variant Findings	Case Samples	Control Samples	Case Samples With Variant	Control Samples With Variant	P85_BM - Inferred Activity	P85_C3D1 - Inferred Activity	P85_EOS - Inferred Activity	P85_PB - Inferred Activity	P85_BM - Genotype	P85_C3D1 - Genotype	P85_EOS - Genotype	P85_PB - Genotype	Sample Genotype Quality	P85_BM - Compound Heterozygous	P85_C3D1 - Compound Heterozygous	P85_EOS - Compound Heterozygous	P85_PB - Compound Heterozygous	P85_BM - Call Quality	P85_C3D1 - Call Quality	P85_EOS - Call Quality	P85_PB - Call Quality	P85_BM - Read Depth	P85_C3D1 - Read Depth	P85_EOS - Read Depth	P85_PB - Read Depth	P85_BM - Allele Fraction	P85_C3D1 - Allele Fraction	P85_EOS - Allele Fraction	P85_BM - Allele Fraction	P85_C3D1 - Allele Fraction	P85_EOS - Allele Fraction	Sample Upstream Filtering	Translation Impact	Classification	SIFT Function Prediction	SIFT Score	PolyPhen-2 Function Prediction
11	108302974	108302974	q22.3	T		Deletion	Exonic	ATM	NM_001351834.2; NM_000051.4; ENST00000452508.6	c.5441delT	p.L1814fs*14	11	P85_BM;P85_C3D1;P85_EOS	-	3	0	loss	loss	loss		Het	Het	Het		-; -; -; -	Yes	Yes	Yes		145.4	200	200		2948	1240	2395		0.37	0.81	0.71	10.9076	10.044	17.0045	Pass; Pass; Pass; -	frameshift	Likely Pathogenic
20	58909402	58909402	q13.32	A	T	SNV	Exonic; 3'UTR	GNAS	NM_001309840.2; ENST00000371085.7; ENST00000313949.11; ENST00000656419.1; NM_001309861.2; ENST00000371075.7; NM_016592.4; NM_001077489.4; ENST00000265620.11; NM_080426.4; NM_001077488.4; NM_000516.6; NM_001077490.2; ENST00000354359.11; ENST00000657090.1; NM_080425.3; ENST00000477931.5; ENST00000667293.1; ENST00000371095.7	c.2567A>T; c.641A>T; c.638A>T; c.509A>T; c.461A>T; c.593A>T; c.*499A>T; c.596A>T; c.*541A>T; c.167A>T; c.*544A>T	p.Q170L; p.Q56L; p.Q154L; p.Q198L; p.Q199L; p.Q213L; p.Q856L; p.Q214L	4	-;P85_C3D1;-	-	1	0		gain				Het			-; -; -; -		Yes				114.34				642				1.71		0	10.9782	0	-; Pass; -; -	missense	Likely Pathogenic	Tolerated	0.17	Probably Damaging
[truncated: 38 more columns]
