# Supplementary material for: Circulating tumour DNA analysis predicts relapse and improves risk stratification in primary refractory multiple myeloma
Source: Blood Cancer J. 2023 Feb 13;13(1):25. doi: 10.1038/s41408-023-00796-9 (PMC9925790; doi:10.1038/s41408-023-00796-9)
Supplement: Supplementary file 3 — Supplemental data 3 [file 41408_2023_796_MOESM3_ESM.xlsx]

## Sheet: SummariesOfChiSquaredTests 
	NRmut = proportion of non-relapsed patients with the mutation	RLmut = proportion of relapsed patients with the mutation	LL prefix = the lower limit of the 95% confidence limit	UL prefix = the upper limit of the 95% confidence limit	DIF prefix = the difference in the proportions between the two groups of patients
Bone Marrow Biopsy at Baseline
Obs	Pvalue	NRmut	LL_NRmut	UL_NRmut	RLmut	LL_RLmut	UL_RLmut	DIFmut	LL_DIFmut	UL_DIFmut	Mut	Mutation
1	0.57893	0.04762	0	0.1387	0.1	0	0.28594	-0.05238	-0.25943	0.15467	BM1	ACTG1
2	0.52201	0.19048	0.02253	0.35842	0.1	0	0.28594	0.09048	-0.16008	0.34103	BM2	ATM
3	0.35322	0.2381	0.05593	0.42026	0.4	0.09636	0.70364	-0.1619	-0.51599	0.19218	BM3	ATR
4	0.17977	0.04762	0	0.1387	0.2	0	0.44792	-0.15238	-0.4165	0.11174	BM4	BRAF
5	0.96656	0.09524	0	0.22079	0.1	0	0.28594	-0.00476	-0.22912	0.21959	BM5	CYLD
6	0.68594	0.14286	0	0.29252	0.2	0	0.44792	-0.05714	-0.34673	0.23245	BM6	DIS3
7	0.07593	0.19048	0.02253	0.35842	0.5	0.1901	0.8099	-0.30952	-0.662	0.04296	BM7	EGR1
8	0.31298	0.09524	0	0.22079	0	0	0	0.09524	-0.03031	0.22079	BM8	FAM46C
9	0.52201	0.19048	0.02253	0.35842	0.1	0	0.28594	0.09048	-0.16008	0.34103	BM9	FGFR3
10	0.73933	0.14286	0	0.29252	0.1	0	0.28594	0.04286	-0.19583	0.28155	BM10	GNAS
11	0.48301	0.04762	0	0.1387	0	0	0	0.04762	-0.04346	0.1387	BM11	IRF4
12	0.08765	0.52381	0.3102	0.73742	0.2	0	0.44792	0.32381	-0.00344	0.65106	BM12	KRAS
13	0.48301	0.04762	0	0.1387	0	0	0	0.04762	-0.04346	0.1387	BM13	MAX
14	0.21266	0.19048	0.02253	0.35842	0.4	0.09636	0.70364	-0.20952	-0.55651	0.13747	BM14	NRAS
15	0.57893	0.04762	0	0.1387	0.1	0	0.28594	-0.05238	-0.25943	0.15467	BM15	PIK3CA
16	0.21266	0.19048	0.02253	0.35842	0.4	0.09636	0.70364	-0.20952	-0.55651	0.13747	BM16	RB1
17	0.96656	0.09524	0	0.22079	0.1	0	0.28594	-0.00476	-0.22912	0.21959	BM17	TP53
18	0.96656	0.09524	0	0.22079	0.1	0	0.28594	-0.00476	-0.22912	0.21959	BM18	TRAF3
19	0.85276	0.66667	0.46505	0.86829	0.7	0.41597	0.98403	-0.03333	-0.38164	0.31498	BM19	RASRAF
20	0.70872	0.42857	0.21692	0.64023	0.5	0.1901	0.8099	-0.07143	-0.44671	0.30385	BM20	DDR
ctDNA (all) at Baseline
Obs	Pvalue	NRmut	LL_NRmut	UL_NRmut	RLmut	LL_RLmut	UL_RLmut	DIFmut	LL_DIFmut	UL_DIFmut	Mut	Mutation
1	0.85494	0.06897	0	0.16119	0.05556	0	0.16137	0.01341	-0.12696	0.15378	ALL1	ACTG1
2	0.51148	0.31034	0.14197	0.47872	0.22222	0.03016	0.41428	0.08812	-0.16729	0.34354	ALL2	ATM
3	0.12004	0.27586	0.11319	0.43853	0.5	0.26902	0.73098	-0.22414	-0.50665	0.05838	ALL3	ATR
4	0.02307	0	0	0	0.16667	0	0.33883	-0.16667	-0.33883	0.0055	ALL4	BRAF
5	0.19949	0	0	0	0.05556	0	0.16137	-0.05556	-0.16137	0.05026	ALL5	CCND1
6	0.93399	0.10345	0	0.21429	0.11111	0	0.25629	-0.00766	-0.19032	0.17499	ALL6	CYLD
7	0.95935	0.17241	0.03493	0.30989	0.16667	0	0.33883	0.00575	-0.21457	0.22607	ALL7	DIS3
8	0.88014	0.24138	0.08564	0.39712	0.22222	0.03016	0.41428	0.01916	-0.22811	0.26643	ALL8	EGR1
9	0.51148	0.31034	0.14197	0.47872	0.22222	0.03016	0.41428	0.08812	-0.16729	0.34354	ALL9	FGFR3
10	0.85494	0.06897	0	0.16119	0.05556	0	0.16137	0.01341	-0.12696	0.15378	ALL10	GNAS
11	0.42583	0.03448	0	0.10089	0	0	0	0.03448	-0.03193	0.10089	ALL11	IRF4
12	0.7279	0.03448	0	0.10089	0.05556	0	0.16137	-0.02107	-0.146	0.10386	ALL12	KRAS
13	0.61472	0.06897	0	0.16119	0.11111	0	0.25629	-0.04215	-0.21414	0.12985	ALL13	NRAS
14	0.56733	0.10345	0	0.21429	0.05556	0	0.16137	0.04789	-0.10535	0.20114	ALL14	PIK3CA
15	0.7279	0.03448	0	0.10089	0.05556	0	0.16137	-0.02107	-0.146	0.10386	ALL15	PRDM1
16	0.67312	0.17241	0.03493	0.30989	0.22222	0.03016	0.41428	-0.04981	-0.286	0.18639	ALL16	RB1
17	0.06658	0	0	0	0.11111	0	0.25629	-0.11111	-0.25629	0.03407	ALL17	TP53
18	0.7279	0.03448	0	0.10089	0.05556	0	0.16137	-0.02107	-0.146	0.10386	ALL18	TRAF3
19	0.26622	0.10345	0	0.21429	0.22222	0.03016	0.41428	-0.11877	-0.34052	0.10297	ALL19	RASRAF
20	0.27766	0.44828	0.26727	0.62928	0.61111	0.3859	0.83632	-0.16284	-0.45177	0.12609	ALL20	DDR
ctDNA (>1% VAF) at Baseline
Obs	Pvalue	NRmut	LL_NRmut	UL_NRmut	RLmut	LL_RLmut	UL_RLmut	DIFmut	LL_DIFmut	UL_DIFmut	Mut	Mutation
1	0.85494	0.06897	0	0.16119	0.05556	0	0.16137	0.01341	-0.12696	0.15378	VAF1	ACTG1
2	0.11441	0.03448	0	0.10089	0.16667	0	0.33883	-0.13218	-0.31671	0.05235	VAF2	ATM
3	0.20529	0.17241	0.034933	0.30989	0.33333	0.11556	0.55111	-0.16092	-0.41846	0.09662	VAF3	ATR
4	0.02307	0	0	0	0.16667	0	0.33883	-0.16667	-0.33883	0.0055	VAF4	BRAF
5	0.85494	0.06897	0	0.16119	0.05556	0	0.16137	0.01341	-0.12696	0.15378	VAF5	CYLD
6	0.78794	0.13793	0.012429	0.26343	0.16667	0	0.33883	-0.02874	-0.24179	0.18432	VAF6	DIS3
7	0.78882	0.13793	0.012429	0.26343	0.11111	0	0.25629	0.02682	-0.16509	0.21873	VAF7	EGR1
8	0.54293	0.24138	0.085635	0.39712	0.16667	0	0.33883	0.07471	-0.15744	0.30687	VAF8	FGFR3
9	0.25484	0.06897	0	0.16119	0	0	0	0.06897	-0.02326	0.16119	VAF9	GNAS
10	0.42583	0.03448	0	0.10089	0	0	0	0.03448	-0.03193	0.10089	VAF10	IRF4
11	0.7279	0.03448	0	0.10089	0.05556	0	0.16137	-0.02107	-0.146	0.10386	VAF11	KRAS
12	0.19949	0	0	0	0.05556	0	0.16137	-0.05556	-0.16137	0.05026	VAF12	NRAS
13	0.56733	0.10345	0	0.21429	0.05556	0	0.16137	0.04789	-0.10535	0.20114	VAF13	PIK3CA
14	0.42583	0.03448	0	0.10089	0	0	0	0.03448	-0.03193	0.10089	VAF14	RB1
15	0.06658	0	0	0	0.11111	0	0.25629	-0.11111	-0.25629	0.03407	VAF15	TP53
16	0.04244	0.03448	0	0.10089	0.22222	0.03016	0.41428	-0.18774	-0.39096	0.01548	VAF16	RASRAF
17	0.0142	0.2069	0.059465	0.35433	0.55556	0.326	0.78511	-0.34866	-0.62148	-0.07584	VAF17	DDR

## Sheet: ctDNA (>1% VAF)
Obs	Patient	ci_PFS	PFS	Rstatus	ACTG1	ATM	ATR	BRAF	CYLD	DIS3	EGR1	FGFR3	GNAS	IRF4	KRAS	NRAS	PIK3CA	RB1	TP53	RASRAF	DDR
1	ADE004	1	38.7351	Non-relapse	0	0	0	0	0	1	0	0	0	1	0	0	0	0	0	0	0
2	ADE005	1	37.2895	Non-relapse	0	0	0	0	0	0	0	0	0	0	0	0	0	0	0	0	0
3	ADE006	1	32.9199	Non-relapse	0	0	0	0	1	0	1	0	0	0	0	0	0	0	0	0	0
4	ADE007	1	30.3901	Non-relapse	0	0	1	0	0	0	0	0	0	0	0	0	0	0	0	0	1
5	ALF003	1	48.9528	Non-relapse	0	0	1	0	0	0	0	0	1	0	0	0	0	0	0	0	1
6	ALF005	1	47.6386	Non-relapse	0	0	0	0	0	0	0	0	0	0	0	0	0	0	0	0	0
7	ALF007	1	46.3901	Non-relapse	0	0	1	0	0	0	0	0	0	0	0	0	0	0	0	0	1
8	ALF009	1	44.1561	Non-relapse	0	0	0	0	0	0	0	1	0	0	1	0	1	0	0	1	0
9	ALF011	1	43.729	Non-relapse	0	0	0	0	0	0	0	0	0	0	0	0	0	0	0	0	0
10	ALF012	1	35.0226	Non-relapse	0	0	0	0	0	0	0	0	0	0	0	0	0	0	0	0	0
11	ALF014	1	41.3634	Non-relapse	0	0	1	0	0	0	0	0	0	0	0	0	0	0	0	0	1
12	ALF017	1	40.4764	Non-relapse	0	0	0	0	0	0	0	1	0	0	0	0	0	0	0	0	0
13	ALF019	1	43.6304	Non-relapse	0	0	0	0	0	0	0	0	0	0	0	0	0	0	0	0	0
14	ALF021	1	36.1725	Non-relapse	0	0	0	0	0	0	0	0	0	0	0	0	0	0	0	0	0
15	ALF022	1	42.3491	Non-relapse	0	1	0	0	1	0	0	0	0	0	0	0	0	0	0	0	1
16	ALF023	1	36.3039	Non-relapse	0	0	0	0	0	0	0	0	0	0	0	0	0	0	0	0	0
17	ALF024	1	32.8214	Non-relapse	0	0	0	0	0	0	0	0	0	0	0	0	0	0	0	0	0
18	ALF025	1	31.54	Non-relapse	0	0	0	0	0	0	1	1	0	0	0	0	0	0	0	0	0
19	ALF027	1	28.9774	Non-relapse	0	0	1	0	0	0	0	0	0	0	0	0	0	0	0	0	1
20	RNS001	1	40.0821	Non-relapse	0	0	0	0	0	1	1	0	0	0	0	0	0	0	0	0	0
21	RNS002	1	36.6653	Non-relapse	0	0	0	0	0	0	0	0	0	0	0	0	0	0	0	0	0
22	RNS004	1	31.6715	Non-relapse	0	0	0	0	0	0	0	0	1	0	0	0	0	0	0	0	0
23	SVM001	1	42.6776	Non-relapse	1	0	0	0	0	0	0	1	0	0	0	0	0	0	0	0	0
24	SVM002	1	47.5729	Non-relapse	0	0	0	0	0	0	0	0	0	0	0	0	1	0	0	0	0
25	SVM003	1	38.6366	Non-relapse	0	0	0	0	0	0	0	1	0	0	0	0	0	0	0	0	0
26	SVM004	1	37.9795	Non-relapse	0	0	0	0	0	0	0	1	0	0	0	0	0	0	0	0	0
27	SVM005	1	36.9938	Non-relapse	0	0	0	0	0	1	0	0	0	0	0	0	0	0	0	0	0
28	SVM006	1	38.0123	Non-relapse	1	0	0	0	0	0	0	0	0	0	0	0	1	1	0	0	0
29	SVM009	1	31.1458	Non-relapse	0	0	0	0	0	1	1	1	0	0	0	0	0	0	0	0	0
30	ADE001	0	28.3532	Relapse	0	0	1	0	0	0	0	0	0	0	0	0	0	0	0	0	1
31	ADE002	0	5.74949	Relapse	0	0	0	0	0	0	0	0	0	0	0	0	0	0	0	0	0
32	ADE003	0	2.16838	Relapse	0	0	0	0	0	1	0	0	0	0	0	0	0	0	1	0	1
33	ALF002	0	12.1561	Relapse	0	1	1	1	1	0	0	0	0	0	1	0	0	0	0	1	1
34	ALF004	0	8.83778	Relapse	0	0	0	0	0	0	0	0	0	0	0	0	0	0	0	0	0
35	ALF006	0	13.306	Relapse	0	0	1	0	0	1	0	0	0	0	0	0	0	0	0	0	1
36	ALF008	0	3.54825	Relapse	1	1	0	0	0	0	1	0	0	0	0	0	0	0	0	0	1
37	ALF010	0	23.7207	Relapse	0	0	0	1	0	0	0	0	0	0	0	0	0	0	0	1	0
38	ALF015	0	29.4702	Relapse	0	0	0	0	0	0	0	0	0	0	0	0	0	0	1	0	1
39	ALF016	0	0.985626	Relapse	0	0	1	0	0	0	0	0	0	0	0	0	0	0	0	0	1
40	ALF018	0	41.5277	Relapse	0	0	1	0	0	0	0	0	0	0	0	0	0	0	0	0	1
41	ALF020	0	11.1376	Relapse	0	0	1	0	0	0	0	0	0	0	0	0	0	0	0	0	1
42	ALF026	0	15.3101	Relapse	0	0	0	0	0	0	0	0	0	0	0	0	0	0	0	0	0
43	ALF028	0	3.25257	Relapse	0	0	0	0	0	0	0	1	0	0	0	0	0	0	0	0	0
44	CAN001	0	0.361396	Relapse	0	1	0	0	0	1	0	1	0	0	0	1	0	0	0	1	1
45	RNS003	0	2.16838	Relapse	0	0	0	1	0	0	0	0	0	0	0	0	0	0	0	1	0
46	SVM007	0	14.4887	Relapse	0	0	0	0	0	0	0	1	0	0	0	0	1	0	0	0	0
47	SVM008	0	23.9179	Relapse	0	0	0	0	0	0	1	0	0	0	0	0	0	0	0	0	0
